# Supplementary material for: Bis(μ-bis­{[4-(2-pyrid­yl)pyrimidin-2-yl]sulfan­yl}methane)­disilver(I) bis­(perchlorate)
Source: Acta Crystallogr Sect E Struct Rep Online. 2010 Nov 30;66(Pt 12):m1691. doi: 10.1107/S160053681004924X (PMC3011527; doi:10.1107/S160053681004924X)
Supplement: Supplementary file 1 [file e-66-m1691-sup1.cif]

##############################################################################
###                                                                        ###
###        Electronic paper (Acta Crystallographica Section E)             ###
###                                                                        ###
##############################################################################
#                                                                            #
# This CIF contains the data in a paper accepted for publication in Acta     #
# Crystallographica Section E. It conforms to the requirements of Notes      #
# for Authors for Section E, and has been peer reviewed under the auspices   #
# of the IUCr Commission on Journals.                                        #
#                                                                            #
# Full details of the Crystallographic Information File format               #
# are given in the paper "The Crystallographic Information File (CIF):       #
# a New Standard Archive File for Crystallography" by S. R. Hall, F. H.      #
# Allen and I. D. Brown [Acta Cryst. (1991), A47, 655-685].                  #
#                                                                            #
# The current version of the core CIF dictionary is obtainable from          #
# ftp://ftp.iucr.org/pub/cif_core.dic. The current version number is 2.4.    #
#                                                                            #
# Software is freely available for graphical display of the structure(s) in  #
# this CIF.  For information consult the CIF home page http://www.iucr.org/  #
# cif/home.html                                                              #
#                                                                            #
# This file may be used for bona fide research purposes within the           #
# scientific community so long as proper attribution is given to the journal # 
# article from which it was obtained.                                        #
#                                                                            #
##############################################################################
                                             
data_I
_audit_creation_method     SHELXL-97
_chemical_name_systematic
;
Bis(\m-bis{[4-(2-pyridyl)pyrimidin-2-yl]sulfanyl}methane)disilver(I)
bis(perchlorate)
;
_chemical_name_common     ?
_chemical_formula_moiety     'C38 H28 Ag2 N12 S4 2+, 2(Cl O4 -)'
_chemical_formula_sum     'C38 H28 Ag2 Cl2 N12 O8 S4'
_chemical_formula_iupac     '[Ag2 (C19 H14 N6 S2)2] (Cl O4)2'
_chemical_formula_weight     1195.64
_chemical_melting_point     ?
_symmetry_cell_setting     orthorhombic
_symmetry_space_group_name_H-M     'F d d d'
_symmetry_space_group_name_Hall     '-F 2uv 2vw'
loop_
    _symmetry_equiv_pos_as_xyz
    'x, y, z'
    '-x+3/4, -y+3/4, z'
    '-x+3/4, y, -z+3/4'
    'x, -y+3/4, -z+3/4'
    'x, y+1/2, z+1/2'
    '-x+3/4, -y+5/4, z+1/2'
    '-x+3/4, y+1/2, -z+5/4'
    'x, -y+5/4, -z+5/4'
    'x+1/2, y, z+1/2'
    '-x+5/4, -y+3/4, z+1/2'
    '-x+5/4, y, -z+5/4'
    'x+1/2, -y+3/4, -z+5/4'
    'x+1/2, y+1/2, z'
    '-x+5/4, -y+5/4, z'
    '-x+5/4, y+1/2, -z+3/4'
    'x+1/2, -y+5/4, -z+3/4'
    '-x, -y, -z'
    'x-3/4, y-3/4, -z'
    'x-3/4, -y, z-3/4'
    '-x, y-3/4, z-3/4'
    '-x, -y+1/2, -z+1/2'
    'x-3/4, y-1/4, -z+1/2'
    'x-3/4, -y+1/2, z-1/4'
    '-x, y-1/4, z-1/4'
    '-x+1/2, -y, -z+1/2'
    'x-1/4, y-3/4, -z+1/2'
    'x-1/4, -y, z-1/4'
    '-x+1/2, y-3/4, z-1/4'
    '-x+1/2, -y+1/2, -z'
    'x-1/4, y-1/4, -z'
    'x-1/4, -y+1/2, z-3/4'
    '-x+1/2, y-1/4, z-3/4'
_cell_length_a     10.4382(16)
_cell_length_b     27.896(4)
_cell_length_c     30.089(5)
_cell_angle_alpha     90.00
_cell_angle_beta     90.00
_cell_angle_gamma     90.00
_cell_volume     8761(2)
_cell_formula_units_Z     8
_cell_measurement_reflns_used     2705
_cell_measurement_theta_min     2.25
_cell_measurement_theta_max     25.50
_cell_measurement_temperature     298(2)
_exptl_crystal_description     block
_exptl_crystal_colour     colorless
_exptl_crystal_size_max     0.15
_exptl_crystal_size_mid     0.12
_exptl_crystal_size_min     0.10
_exptl_crystal_density_diffrn     1.813
_exptl_crystal_density_meas     ?
_exptl_crystal_density_method     'not measured'
_exptl_crystal_F_000     4768
_exptl_absorpt_coefficient_mu     1.274
_exptl_absorpt_correction_type     multi-scan
_exptl_absorpt_process_details     '(SADABS; Bruker, 2001)'
_exptl_absorpt_correction_T_min     0.832
_exptl_absorpt_correction_T_max     0.880
_diffrn_ambient_temperature     298(2)
_diffrn_radiation_type     MoK\a
_diffrn_radiation_wavelength     0.71073
_diffrn_radiation_source     'fine-focus sealed tube'
_diffrn_radiation_monochromator     graphite
_diffrn_measurement_device_type     'Bruker APEXII CCD'
_diffrn_measurement_method     '\f and \w'
_diffrn_detector_area_resol_mean     ?
_diffrn_reflns_number     14503
_diffrn_reflns_av_R_equivalents     0.0351
_diffrn_reflns_av_sigmaI/netI     0.0268
_diffrn_reflns_theta_min     2.19
_diffrn_reflns_theta_max     28.31
_diffrn_reflns_theta_full     28.31
_diffrn_measured_fraction_theta_max     0.991
_diffrn_measured_fraction_theta_full     0.991
_diffrn_reflns_limit_h_min     -13
_diffrn_reflns_limit_h_max     12
_diffrn_reflns_limit_k_min     -36
_diffrn_reflns_limit_k_max     35
_diffrn_reflns_limit_l_min     -35
_diffrn_reflns_limit_l_max     40
_diffrn_standards_number     ?
_diffrn_standards_interval_count     ?
_diffrn_standards_interval_time     ?
_diffrn_standards_decay_%     ?
_reflns_number_total     2705
_reflns_number_gt     1640
_reflns_threshold_expression     I>2\s(I)
_refine_ls_structure_factor_coef     Fsqd
_refine_ls_matrix_type     full
_refine_ls_R_factor_all     0.0858
_refine_ls_R_factor_gt     0.0458
_refine_ls_wR_factor_gt     0.1393
_refine_ls_wR_factor_ref     0.1718
_refine_ls_goodness_of_fit_ref     1.052
_refine_ls_restrained_S_all     1.086
_refine_ls_number_reflns     2705
_refine_ls_number_parameters     169
_refine_ls_number_restraints     24
_refine_ls_hydrogen_treatment     constr
_refine_ls_weighting_scheme     calc
_refine_ls_weighting_details
                 'calc w=1/[\s^2^(Fo^2^)+(0.1000P)^2^] where P=(Fo^2^+2Fc^2^)/3'
_atom_sites_solution_hydrogens     geom
_atom_sites_solution_primary     direct
_atom_sites_solution_secondary     difmap
_refine_ls_shift/su_max     0.000
_refine_ls_shift/su_mean     0.000
_refine_diff_density_max     0.540
_refine_diff_density_min     -0.644
_refine_ls_extinction_method     none
_refine_ls_extinction_coef     ?
loop_
    _atom_type_symbol
    _atom_type_description
    _atom_type_scat_dispersion_real
    _atom_type_scat_dispersion_imag
    _atom_type_scat_source
    'C' 'C' 0.0033 0.0016
                         'International Tables Vol C Tables 4.2.6.8 and 6.1.1.4'
    'H' 'H' 0.0000 0.0000
                         'International Tables Vol C Tables 4.2.6.8 and 6.1.1.4'
    'N' 'N' 0.0061 0.0033
                         'International Tables Vol C Tables 4.2.6.8 and 6.1.1.4'
    'O' 'O' 0.0106 0.0060
                         'International Tables Vol C Tables 4.2.6.8 and 6.1.1.4'
    'S' 'S' 0.1246 0.1234
                         'International Tables Vol C Tables 4.2.6.8 and 6.1.1.4'
    'Cl' 'Cl' 0.1484 0.1585
                         'International Tables Vol C Tables 4.2.6.8 and 6.1.1.4'
    'Ag' 'Ag' -0.8971 1.1015
                         'International Tables Vol C Tables 4.2.6.8 and 6.1.1.4'
_computing_data_collection     'APEX2 (Bruker, 2007)'
_computing_cell_refinement     'SAINT-Plus (Bruker, 2007)'
_computing_data_reduction     'SAINT-Plus (Bruker, 2007)'
_computing_structure_solution     'SHELXS97 (Sheldrick, 2008)'
_computing_structure_refinement     'SHELXL97 (Sheldrick, 2008)'
_computing_molecular_graphics     'SHELXTL (Sheldrick, 2008)'
_computing_publication_material     'SHELXTL (Sheldrick, 2008)'
loop_
    _atom_site_type_symbol
    _atom_site_label
    _atom_site_fract_x
    _atom_site_fract_y
    _atom_site_fract_z
    _atom_site_U_iso_or_equiv
    _atom_site_adp_type
    _atom_site_calc_flag
    _atom_site_refinement_flags
    _atom_site_occupancy
    _atom_site_disorder_assembly
    _atom_site_disorder_group
    Ag Ag1 0.8750 0.3750 0.010711(18) 0.0724(3) Uani d S 1 . .
    S S1 0.64901(13) 0.37857(5) -0.07449(5) 0.0703(4) Uani d . 1 . .
    Cl Cl1 1.1250 0.1250 -0.08929(11) 0.1119(9) Uani d S 1 . .
    C C6 0.8563(4) 0.27205(15) -0.03645(15) 0.0602(11) Uani d . 1 . .
    N N2 0.7995(3) 0.31493(12) -0.03991(12) 0.0577(9) Uani d . 1 . .
    N N3 0.6715(4) 0.28754(15) -0.10059(13) 0.0708(10) Uani d . 1 . .
    C C9 0.7124(4) 0.32014(15) -0.07181(14) 0.0598(10) Uani d . 1 . .
    C C5 0.9565(5) 0.26651(16) -0.00209(16) 0.0652(12) Uani d . 1 . .
    C C10 0.5575(6) 0.3750 -0.1250 0.0715(18) Uani d S 1 . .
    H H10A 0.5025 0.4030 -0.1267 0.086 Uiso calc PR 0.50 . .
    H H10B 0.5025 0.3470 -0.1233 0.086 Uiso calc PR 0.50 . .
    N N1 0.9792(4) 0.30490(14) 0.02472(13) 0.0693(10) Uani d . 1 . .
    C C8 0.7272(6) 0.24468(18) -0.09552(17) 0.0804(15) Uani d . 1 . .
    H H8 0.7013 0.2199 -0.1141 0.096 Uiso calc R 1 . .
    C C7 0.8198(6) 0.23519(16) -0.06458(18) 0.0761(14) Uani d . 1 . .
    H H7 0.8571 0.2050 -0.0625 0.091 Uiso calc R 1 . .
    C C3 1.1171(7) 0.2208(3) 0.0336(3) 0.107(2) Uani d . 1 . .
    H H3 1.1630 0.1924 0.0365 0.128 Uiso calc R 1 . .
    C C1 1.0704(5) 0.3010(2) 0.05571(19) 0.0873(15) Uani d . 1 . .
    H H1 1.0864 0.3268 0.0745 0.105 Uiso calc R 1 . .
    C C2 1.1432(5) 0.2585(3) 0.0605(3) 0.105(2) Uani d . 1 . .
    H H2 1.2078 0.2565 0.0817 0.125 Uiso calc R 1 . .
    C C4 1.0244(6) 0.2245(2) 0.0026(2) 0.0892(16) Uani d . 1 . .
    H H4 1.0062 0.1985 -0.0158 0.107 Uiso calc R 1 . .
    O O1 1.1499(10) 0.1740(3) -0.0861(3) 0.120(3) Uani d PU 0.50 . .
    O O2 1.2437(12) 0.1043(4) -0.0898(4) 0.142(4) Uani d PU 0.50 . .
    O O3 1.0656(13) 0.1194(5) -0.0423(5) 0.166(5) Uani d PU 0.50 . .
    O O4 1.0504(13) 0.1200(6) -0.1265(5) 0.176(5) Uani d PU 0.50 . .
loop_
    _atom_site_aniso_label
    _atom_site_aniso_U_11
    _atom_site_aniso_U_22
    _atom_site_aniso_U_33
    _atom_site_aniso_U_12
    _atom_site_aniso_U_13
    _atom_site_aniso_U_23
    Ag1 0.0848(4) 0.0529(3) 0.0795(4) -0.0060(2) 0.000 0.000
    S1 0.0718(8) 0.0712(7) 0.0679(8) 0.0074(5) -0.0057(6) -0.0091(6)
    Cl1 0.1036(17) 0.0619(12) 0.170(3) 0.0054(11) 0.000 0.000
    C6 0.068(3) 0.051(2) 0.062(3) -0.0062(19) 0.026(2) 0.0064(19)
    N2 0.059(2) 0.0522(18) 0.062(2) -0.0070(15) 0.0100(18) -0.0039(15)
    N3 0.074(2) 0.071(3) 0.067(2) -0.022(2) 0.007(2) -0.0131(19)
    C9 0.058(2) 0.063(2) 0.059(2) -0.0073(19) 0.012(2) -0.006(2)
    C5 0.065(3) 0.062(3) 0.069(3) 0.002(2) 0.023(2) 0.013(2)
    C10 0.050(3) 0.089(5) 0.076(4) 0.000 0.000 0.000(3)
    N1 0.066(2) 0.068(2) 0.074(2) -0.0072(19) 0.004(2) 0.0169(19)
    C8 0.095(4) 0.075(3) 0.071(3) -0.026(3) 0.020(3) -0.020(3)
    C7 0.091(4) 0.050(2) 0.087(4) -0.008(2) 0.034(3) -0.007(2)
    C3 0.092(5) 0.102(5) 0.126(6) 0.029(4) 0.023(4) 0.036(5)
    C1 0.074(3) 0.101(4) 0.087(4) -0.006(3) -0.007(3) 0.023(3)
    C2 0.065(4) 0.129(6) 0.120(5) 0.007(3) -0.003(3) 0.050(5)
    C4 0.087(4) 0.081(3) 0.099(4) 0.022(3) 0.027(3) 0.019(3)
    O1 0.152(7) 0.076(5) 0.132(7) 0.008(5) -0.029(5) -0.009(4)
    O2 0.133(7) 0.105(6) 0.188(8) 0.044(6) -0.017(6) -0.012(6)
    O3 0.176(9) 0.166(8) 0.155(8) -0.016(7) 0.028(7) 0.007(7)
    O4 0.167(8) 0.198(9) 0.162(8) -0.025(8) -0.076(7) -0.041(7)
loop_
    _geom_bond_atom_site_label_1
    _geom_bond_atom_site_label_2
    _geom_bond_site_symmetry_2
    _geom_bond_distance
    _geom_bond_publ_flag
    Ag1 N1 . 2.277(4) y
    Ag1 N2 . 2.398(3) y
    S1 C9 . 1.761(4) ?
    S1 C10 . 1.798(4) ?
    Cl1 O4 . 1.370(11) ?
    Cl1 O2 . 1.367(11) ?
    Cl1 O1 . 1.395(9) ?
    Cl1 O3 . 1.552(13) ?
    C6 N2 . 1.339(5) ?
    C6 C7 . 1.385(7) ?
    C6 C5 . 1.479(7) ?
    N2 C9 . 1.330(5) ?
    N3 C9 . 1.326(5) ?
    N3 C8 . 1.338(6) ?
    C5 N1 . 1.361(6) ?
    C5 C4 . 1.377(6) ?
    C10 S1 4_554 1.798(4) ?
    C10 H10A . 0.9700 ?
    C10 H10B . 0.9700 ?
    N1 C1 . 1.337(6) ?
    C8 C7 . 1.368(8) ?
    C8 H8 . 0.9300 ?
    C7 H7 . 0.9300 ?
    C3 C2 . 1.355(11) ?
    C3 C4 . 1.348(9) ?
    C3 H3 . 0.9300 ?
    C1 C2 . 1.416(9) ?
    C1 H1 . 0.9300 ?
    C2 H2 . 0.9300 ?
    C4 H4 . 0.9300 ?
loop_
    _geom_angle_atom_site_label_1
    _geom_angle_atom_site_label_2
    _geom_angle_atom_site_label_3
    _geom_angle_site_symmetry_1
    _geom_angle_site_symmetry_3
    _geom_angle
    _geom_angle_publ_flag
    N1 Ag1 N1 . 2_655 158.7(2) ?
    N1 Ag1 N2 . . 71.00(14) ?
    N1 Ag1 N2 2_655 . 124.11(13) ?
    N1 Ag1 N2 . 2_655 124.11(13) ?
    N1 Ag1 N2 2_655 2_655 71.00(14) ?
    N2 Ag1 N2 . 2_655 101.13(16) ?
    C9 S1 C10 . . 100.78(17) ?
    O4 Cl1 O4 . 14_645 70.5(13) ?
    O4 Cl1 O2 . . 117.6(10) ?
    O4 Cl1 O2 14_645 . 61.2(7) ?
    O4 Cl1 O2 . 14_645 61.2(7) ?
    O4 Cl1 O2 14_645 14_645 117.6(10) ?
    O2 Cl1 O2 . 14_645 178.7(11) ?
    O4 Cl1 O1 . 14_645 81.5(8) ?
    O4 Cl1 O1 14_645 14_645 105.2(8) ?
    O2 Cl1 O1 . 14_645 75.8(6) ?
    O2 Cl1 O1 14_645 14_645 104.3(6) ?
    O4 Cl1 O1 . . 105.2(8) ?
    O4 Cl1 O1 14_645 . 81.5(8) ?
    O2 Cl1 O1 . . 104.3(6) ?
    O2 Cl1 O1 14_645 . 75.8(6) ?
    O1 Cl1 O1 14_645 . 172.0(9) ?
    O4 Cl1 O3 . 14_645 168.9(8) ?
    O4 Cl1 O3 14_645 14_645 120.5(8) ?
    O2 Cl1 O3 . 14_645 72.0(7) ?
    O2 Cl1 O3 14_645 14_645 109.3(9) ?
    O1 Cl1 O3 14_645 14_645 96.3(7) ?
    O1 Cl1 O3 . 14_645 76.3(7) ?
    O4 Cl1 O3 . . 120.5(8) ?
    O4 Cl1 O3 14_645 . 168.9(8) ?
    O2 Cl1 O3 . . 109.3(9) ?
    O2 Cl1 O3 14_645 . 72.0(7) ?
    O1 Cl1 O3 14_645 . 76.3(7) ?
    O1 Cl1 O3 . . 96.3(7) ?
    O3 Cl1 O3 14_645 . 48.6(10) ?
    N2 C6 C7 . . 119.6(5) ?
    N2 C6 C5 . . 117.4(4) ?
    C7 C6 C5 . . 123.0(4) ?
    C9 N2 C6 . . 117.2(4) ?
    C9 N2 Ag1 . . 127.3(3) ?
    C6 N2 Ag1 . . 115.4(3) ?
    C9 N3 C8 . . 113.5(4) ?
    N3 C9 N2 . . 128.0(4) ?
    N3 C9 S1 . . 119.0(4) ?
    N2 C9 S1 . . 113.0(3) ?
    N1 C5 C4 . . 121.3(5) ?
    N1 C5 C6 . . 117.1(4) ?
    C4 C5 C6 . . 121.6(5) ?
    S1 C10 S1 . 4_554 115.8(4) ?
    S1 C10 H10A . . 108.3 ?
    S1 C10 H10A 4_554 . 108.3 ?
    S1 C10 H10B . . 108.3 ?
    S1 C10 H10B 4_554 . 108.3 ?
    H10A C10 H10B . . 107.4 ?
    C5 N1 C1 . . 118.3(5) ?
    C5 N1 Ag1 . . 118.9(3) ?
    C1 N1 Ag1 . . 122.6(4) ?
    N3 C8 C7 . . 123.9(4) ?
    N3 C8 H8 . . 118.1 ?
    C7 C8 H8 . . 118.1 ?
    C8 C7 C6 . . 117.8(5) ?
    C8 C7 H7 . . 121.1 ?
    C6 C7 H7 . . 121.1 ?
    C2 C3 C4 . . 119.8(6) ?
    C2 C3 H3 . . 120.1 ?
    C4 C3 H3 . . 120.1 ?
    N1 C1 C2 . . 121.3(6) ?
    N1 C1 H1 . . 119.3 ?
    C2 C1 H1 . . 119.3 ?
    C3 C2 C1 . . 118.9(6) ?
    C3 C2 H2 . . 120.6 ?
    C1 C2 H2 . . 120.6 ?
    C3 C4 C5 . . 120.3(6) ?
    C3 C4 H4 . . 119.8 ?
    C5 C4 H4 . . 119.8 ?
    Cl1 O1 O2 . 14_645 51.3(4) ?
    Cl1 O1 O4 . 14_645 48.6(5) ?
    O2 O1 O4 14_645 14_645 83.8(7) ?
    Cl1 O1 O3 . 14_645 55.7(6) ?
    O2 O1 O3 14_645 14_645 85.0(7) ?
    O4 O1 O3 14_645 14_645 88.7(8) ?
    Cl1 O2 O4 . 14_645 59.5(7) ?
    Cl1 O2 O1 . 14_645 52.8(5) ?
    O4 O2 O1 14_645 14_645 90.0(9) ?
    Cl1 O2 O3 . 14_645 59.0(6) ?
    O4 O2 O3 14_645 14_645 108.6(10) ?
    O1 O2 O3 14_645 14_645 80.0(8) ?
    O3 O3 Cl1 14_645 . 65.7(5) ?
    O3 O3 O2 14_645 14_645 104.2(9) ?
    Cl1 O3 O2 . 14_645 49.0(5) ?
    O3 O3 O1 14_645 14_645 88.3(12) ?
    Cl1 O3 O1 . 14_645 48.0(5) ?
    O2 O3 O1 14_645 14_645 75.8(7) ?
    Cl1 O4 O2 . 14_645 59.3(7) ?
    Cl1 O4 O4 . 14_645 54.8(6) ?
    O2 O4 O4 14_645 14_645 103.6(10) ?
    Cl1 O4 O1 . 14_645 49.9(6) ?
    O2 O4 O1 14_645 14_645 84.9(9) ?
    O4 O4 O1 14_645 14_645 80.6(11) ?
data_global
_journal_date_recd_electronic     2010-11-20
_journal_date_accepted     2010-11-25
_journal_name_full     'Acta Crystallographica, Section E'
_journal_year     2010
_journal_volume     66
_journal_issue     12
_journal_page_first     m1691
_journal_page_last     m1691
_journal_paper_category     QM
_journal_coeditor_code     HY2383
_publ_contact_author_name     'Hai-Bin Zhu'
_publ_contact_author_address
;
School of Chemistry and Chemical Engineering
Southeast University
Nanjing
People's Republic of China
;
_publ_contact_author_email     'zhuhaibin@seu.edu.cn'
_publ_contact_author_fax     ?
_publ_contact_author_phone     ?
_publ_section_title
;
Bis(\m-bis{[4-(2-pyridyl)pyrimidin-2-yl]sulfanyl}methane)disilver(I)
bis(perchlorate)
;
loop_
    _publ_author_name
    _publ_author_footnote
    _publ_author_address
    'Zhu, Hai-Bin' .
;
School of Chemistry and Chemical Engineering
Southeast University
Nanjing 211189
People's Republic of China
;
