# Supplementary material for: Bis(μ-bis­{[4-(2-pyrid­yl)pyrimidin-2-yl]sulfan­yl}methane)­disilver(I) bis­(perchlorate)
Source: Acta Crystallogr Sect E Struct Rep Online. 2010 Nov 30;66(Pt 12):m1691. doi: 10.1107/S160053681004924X (PMC3011527; doi:10.1107/S160053681004924X)
Supplement: Supplementary file 2 [file e-66-m1691-Isup2.hkl]

# 
# h,k,l, Fc-squared, Fo-squared, sigma(Fo-squared) and status flag 
# 
data_I
_shelx_title ' 2 in Fddd' 
_shelx_refln_list_code          4 
_shelx_F_calc_maximum     1243.96 
_exptl_crystal_F_000      6120.00 
_reflns_d_resolution_high  0.7492 
 
loop_ 
 _symmetry_equiv_pos_as_xyz 
 'x, y, z' 
 '-x+3/4, -y+3/4, z' 
 '-x+3/4, y, -z+3/4' 
 'x, -y+3/4, -z+3/4' 
 'x, y+1/2, z+1/2' 
 '-x+3/4, -y+5/4, z+1/2' 
 '-x+3/4, y+1/2, -z+5/4' 
 'x, -y+5/4, -z+5/4' 
 'x+1/2, y, z+1/2' 
 '-x+5/4, -y+3/4, z+1/2' 
 '-x+5/4, y, -z+5/4' 
 'x+1/2, -y+3/4, -z+5/4' 
 'x+1/2, y+1/2, z' 
 '-x+5/4, -y+5/4, z' 
 '-x+5/4, y+1/2, -z+3/4' 
 'x+1/2, -y+5/4, -z+3/4' 
 '-x, -y, -z' 
 'x-3/4, y-3/4, -z' 
 'x-3/4, -y, z-3/4' 
 '-x, y-3/4, z-3/4' 
 '-x, -y+1/2, -z+1/2' 
 'x-3/4, y-1/4, -z+1/2' 
 'x-3/4, -y+1/2, z-1/4' 
 '-x, y-1/4, z-1/4' 
 '-x+1/2, -y, -z+1/2' 
 'x-1/4, y-3/4, -z+1/2' 
 'x-1/4, -y, z-1/4' 
 '-x+1/2, y-3/4, z-1/4' 
 '-x+1/2, -y+1/2, -z' 
 'x-1/4, y-1/4, -z' 
 'x-1/4, -y+1/2, z-3/4' 
 '-x+1/2, y-1/4, z-3/4' 
 
_cell_length_a    10.4382 
_cell_length_b    27.8961 
_cell_length_c    30.0891 
_cell_angle_alpha  90.000 
_cell_angle_beta   90.000 
_cell_angle_gamma  90.000 
 
_shelx_F_squared_multiplier     1.000 
 
loop_ 
 _refln_index_h 
 _refln_index_k 
 _refln_index_l 
 _refln_F_squared_calc 
 _refln_F_squared_meas 
 _refln_F_squared_sigma 
 _refln_observed_status 
   4   0   0   584185.88   557494.37   4212.29 o 
   8   0   0    37280.41    37604.15   1076.89 o 
  12   0   0     3990.77     4715.02    814.94 o 
   2   2   0   379665.31   337612.41   2061.66 o 
   6   2   0    54200.03    57725.57    665.98 o 
  10   2   0    17089.53    17331.45    807.73 o 
   0   4   0   365336.09   331969.25   4824.17 o 
   4   4   0   472395.81   452488.16   2655.94 o 
   8   4   0    44423.51    45039.76    766.67 o 
  12   4   0     1044.23     1423.58    437.24 o 
   2   6   0   193054.84   178895.98   1273.38 o 
   6   6   0    69709.23    71965.91    763.11 o 
  10   6   0      976.15      705.47    344.61 o 
   0   8   0  1547434.38  1443428.75  12697.09 o 
   4   8   0   587639.00   588274.00   3908.99 o 
   8   8   0    59129.29    61044.25    908.68 o 
  12   8   0     1178.31     1705.13    452.42 o 
   2  10   0   161780.89   143699.50   1145.33 o 
   6  10   0    49534.51    49301.12    732.16 o 
  10  10   0    17084.13    18770.71    843.80 o 
   0  12   0   982651.63   923346.06   7680.90 o 
   4  12   0   349823.00   338968.88   2408.73 o 
   8  12   0    29551.33    32491.39    798.09 o 
  12  12   0      125.80      211.01    349.87 o 
   2  14   0    55191.65    49348.35   1090.15 o 
   6  14   0    24203.72    25781.75    557.95 o 
  10  14   0     3218.72     4324.71    419.42 o 
   0  16   0   600527.81   570267.75   6941.56 o 
   4  16   0   121317.77   111034.31   1161.43 o 
   8  16   0    13362.87    15434.67    838.25 o 
  12  16   0     1877.69     2564.50    503.90 o 
   2  18   0    99553.20    99925.78   1068.34 o 
   6  18   0    16659.34    17919.64    577.63 o 
  10  18   0     2938.87     3332.75    482.33 o 
   0  20   0   314744.91   302503.50   4351.21 o 
   4  20   0   132909.61   131197.50   1382.36 o 
   8  20   0    10864.15    13620.50    603.53 o 
   2  22   0    33473.07    33914.28    638.92 o 
   6  22   0    25643.07    27167.01    684.76 o 
  10  22   0     1199.08     1803.65    447.53 o 
   0  24   0    53680.02    49488.33   1128.37 o 
   4  24   0    61912.30    62686.14    970.92 o 
   8  24   0     7383.67     8518.05    668.63 o 
   2  26   0     7323.62     8259.26    392.79 o 
   6  26   0     4837.35     5336.62    444.77 o 
   0  28   0    52008.23    50686.48   1993.70 o 
   4  28   0    25472.44    26422.00    814.61 o 
   8  28   0     3847.76     3791.99    551.11 o 
   2  30   0    16507.68    17346.62   1222.41 o 
   6  30   0     2589.26     2418.79    457.60 o 
   4  32   0     7906.11     9775.13   2350.23 o 
   2  34   0     2459.81     2517.39    858.60 o 
   0  36   0     9416.70     9313.62   1105.99 o 
   1   1   1   265930.88   282908.09   3658.26 o 
   3   1   1    13895.89    13187.00    160.92 o 
   5   1   1    59505.59    57685.90    421.22 o 
   7   1   1     3846.02     4215.21    181.74 o 
   9   1   1     8671.17     8546.47    378.09 o 
  11   1   1        2.59     -211.05    211.05 o 
  13   1   1     1023.09      626.56    288.93 o 
   1   3   1    79951.42    96817.36    477.02 o 
   3   3   1    49615.61    50736.53    352.57 o 
   5   3   1    75297.03    72749.31    608.22 o 
   7   3   1      541.27      330.02    103.07 o 
   9   3   1    10912.79    10506.91    350.71 o 
  11   3   1      143.58       90.46    228.77 o 
  13   3   1      888.12      817.85    305.20 o 
   1   5   1     2489.04     3082.32     69.80 o 
   3   5   1    90669.68    98667.66    595.04 o 
   5   5   1    38539.03    37898.32    343.96 o 
   7   5   1     5949.43     4922.48    193.21 o 
   9   5   1    14679.59    14852.69    402.78 o 
  11   5   1        4.05     -143.23    206.51 o 
  13   5   1      645.44       -3.38    280.34 o 
   1   7   1    23712.89    23676.41    218.08 o 
   3   7   1    57632.96    58387.57    438.34 o 
   5   7   1    48754.16    49049.43    463.77 o 
   7   7   1      797.97      832.81    125.34 o 
   9   7   1    11794.27    11445.51    367.01 o 
  11   7   1     1621.28     1575.90    295.28 o 
  13   7   1      572.56      863.19    407.49 o 
   1   9   1    31423.46    34147.04    313.26 o 
   3   9   1    28838.74    30413.78    317.27 o 
   5   9   1    33985.73    34357.83    395.20 o 
   7   9   1     2344.69     2352.54    159.80 o 
   9   9   1     6088.27     6606.20    351.44 o 
  11   9   1      190.76      401.82    246.93 o 
  13   9   1      221.55      338.40    265.94 o 
   1  11   1     6631.29     6631.74    156.00 o 
   3  11   1    30417.12    35005.02    388.24 o 
   5  11   1   101224.68   104271.19    765.46 o 
   7  11   1      434.52      217.72    111.58 o 
   9  11   1    13977.90    13179.63    424.11 o 
  11  11   1       85.09     -203.18    203.18 o 
  13  11   1      106.01      651.95    410.07 o 
   1  13   1    52262.91    53551.99    475.11 o 
   3  13   1     5482.17     5742.44    167.17 o 
   5  13   1    20195.61    18960.39    318.31 o 
   7  13   1        7.23      -91.95    100.38 o 
   9  13   1     9993.08    10492.06    553.19 o 
  11  13   1      708.43      903.87    273.35 o 
  13  13   1      372.50      384.11    480.23 o 
   1  15   1    68882.15    69843.36    556.22 o 
   3  15   1     3633.66     3290.13    143.94 o 
   5  15   1     6354.03     5994.16    221.80 o 
   7  15   1       25.66     -105.22    105.22 o 
   9  15   1     3628.84     3637.16    265.07 o 
  11  15   1       86.20     -227.32    227.32 o 
   1  17   1    27134.97    30266.59    378.15 o 
   3  17   1     7658.92     7777.88    212.17 o 
   5  17   1     5254.35     4608.36    296.78 o 
   7  17   1     1446.24     1614.66    189.41 o 
   9  17   1     2508.03     2620.16    250.57 o 
  11  17   1      552.34      439.34    285.66 o 
   1  19   1    37882.79    34344.49    417.75 o 
   3  19   1     7559.92     8374.81    234.68 o 
   5  19   1    17602.46    20278.86    370.32 o 
   7  19   1      449.96      265.99    152.83 o 
   9  19   1     1861.08     1496.31    315.82 o 
  11  19   1       36.68      611.21    567.55 o 
   1  21   1     9362.51    11034.85    266.14 o 
   3  21   1     4054.32     4109.20    199.99 o 
   5  21   1     7348.52     6103.61    243.11 o 
   7  21   1      169.59       91.52    149.72 o 
   9  21   1      864.58      316.19    200.65 o 
  11  21   1        0.51     -282.91    300.30 o 
   1  23   1     1260.57     1005.89    146.56 o 
   3  23   1     1668.09     1774.51    164.31 o 
   5  23   1    11377.39    12804.50    440.39 o 
   7  23   1       68.07      -24.20    162.32 o 
   9  23   1     1960.91     1655.52    300.37 o 
   1  25   1     2630.61     2371.93    195.10 o 
   3  25   1      680.16      353.71    153.92 o 
   5  25   1     2684.39     2108.96    231.77 o 
   7  25   1      928.31     1181.91    264.82 o 
   9  25   1     1175.63     1077.71    282.36 o 
   1  27   1     5877.60     5991.08    289.83 o 
   3  27   1     3365.07     3504.66    256.65 o 
   5  27   1     4600.98     4581.59    339.14 o 
   7  27   1       13.34       89.34    230.29 o 
   9  27   1     1934.33     1727.53    326.69 o 
   1  29   1     2181.88     2372.06    265.28 o 
   3  29   1     5701.03     6161.00    432.70 o 
   5  29   1      398.76      359.57    196.33 o 
   7  29   1      230.02      125.68    283.56 o 
   1  31   1     3472.40     3166.71    348.91 o 
   3  31   1      413.64      232.84    319.00 o 
   5  31   1     1161.13     1249.31    257.46 o 
   7  31   1      175.14      602.19    313.60 o 
   1  33   1      330.80      227.61    227.45 o 
   3  33   1      303.92       69.73    292.27 o 
   5  33   1      542.91      706.24    324.80 o 
   1  35   1     1379.80      979.34    359.18 o 
   3  35   1      393.92      307.67    261.85 o 
   2   0   2   396569.28   378868.94   2942.48 o 
   6   0   2     3118.58     3016.32    191.97 o 
  10   0   2     1616.72     1538.27    603.93 o 
   2   2   2    15536.36    15878.75    213.04 o 
   4   2   2      369.87      690.26     74.09 o 
   6   2   2    15519.68    15961.81    255.31 o 
   8   2   2     3542.63     3693.05    227.58 o 
  10   2   2      133.29      278.31    203.11 o 
  12   2   2       30.73        5.66    237.20 o 
   2   4   2   820124.81   791125.25   5054.82 o 
   4   4   2      164.02      377.75     93.68 o 
   6   4   2    45605.33    47365.47    449.23 o 
   8   4   2     3180.35     3344.73    196.55 o 
  10   4   2      670.47      850.18    213.18 o 
  12   4   2      475.50      161.77    246.75 o 
   0   6   2    20022.56    13098.17    199.56 o 
   2   6   2     2285.37     2080.34     96.87 o 
   4   6   2      533.17      382.05     70.88 o 
   6   6   2     1896.80     2031.51    124.07 o 
   8   6   2      622.07      730.72    148.91 o 
  10   6   2     3266.30     3210.19    282.54 o 
  12   6   2      367.29      157.79    252.47 o 
   2   8   2   172927.36   154909.22    996.70 o 
   4   8   2    18581.50    21098.39    281.62 o 
   6   8   2     9117.43     9398.82    219.89 o 
   8   8   2      816.14      890.94    152.96 o 
  10   8   2      186.98       24.36    190.58 o 
  12   8   2       14.82     -188.69    310.73 o 
   0  10   2     1800.98     1130.95    108.58 o 
   2  10   2     5429.22     4988.77    134.54 o 
   4  10   2    16599.82    19758.96    283.16 o 
   6  10   2      779.85      968.34    117.26 o 
   8  10   2      406.04      850.11    153.05 o 
  10  10   2      348.88      353.17    271.07 o 
  12  10   2      492.20      540.48    271.03 o 
   2  12   2   175158.27   164649.33    930.95 o 
   4  12   2    15717.35    18451.49    306.46 o 
   6  12   2    19545.28    21392.38    350.30 o 
   8  12   2      353.83      735.65    155.97 o 
  10  12   2       23.98      336.25    202.45 o 
  12  12   2      329.55      787.19    289.07 o 
   0  14   2     2959.68     4809.91    286.34 o 
   2  14   2    26903.96    28559.64    335.09 o 
   4  14   2      113.97      -23.75     82.63 o 
   6  14   2      289.38      420.40    120.41 o 
   8  14   2      915.40     1112.87    174.79 o 
  10  14   2       37.73     -176.27    176.27 o 
  12  14   2      139.35      -14.53    230.47 o 
   2  16   2    65005.65    59567.88    572.31 o 
   4  16   2     5387.43     5863.40    271.70 o 
   6  16   2    10762.53    11054.33    281.51 o 
   8  16   2      192.54      100.37    154.83 o 
  10  16   2     1598.33     1998.81    267.82 o 
  12  16   2      128.77      264.36    295.30 o 
   0  18   2     1992.31     2026.82    184.80 o 
   2  18   2      514.70      463.88     97.87 o 
   4  18   2     2566.79     2689.95    159.43 o 
   6  18   2     1374.34     1037.94    152.39 o 
   8  18   2      470.17      538.32    177.88 o 
  10  18   2      583.48      855.80    300.37 o 
  12  18   2       35.52       29.11    523.89 o 
   2  20   2    35009.50    33336.90    429.77 o 
   4  20   2       13.45      143.03    112.36 o 
   6  20   2     4484.83     4482.81    223.68 o 
   8  20   2      366.62      685.20    205.76 o 
  10  20   2       44.46      -68.82    355.80 o 
   0  22   2     6112.15     6795.88    435.65 o 
   2  22   2      130.49      108.80    104.26 o 
   4  22   2      840.55     1296.11    149.95 o 
   6  22   2        0.92      -84.22    139.35 o 
   8  22   2      452.70      405.02    202.36 o 
  10  22   2      128.24      -35.40    262.57 o 
   2  24   2    31043.56    28380.23    437.34 o 
   4  24   2      578.30      559.77    159.36 o 
   6  24   2     2477.78     2709.57    262.09 o 
   8  24   2        6.61      -19.14    213.76 o 
  10  24   2       32.96      546.16    252.93 o 
   0  26   2     5003.28     5411.43    754.12 o 
   2  26   2      356.16      -93.93    143.51 o 
   4  26   2        7.52      140.15    146.72 o 
   6  26   2     1582.08     1434.89    239.88 o 
   8  26   2        8.60       87.41    224.02 o 
   2  28   2     1775.49     1872.02    242.51 o 
   4  28   2      168.00      -30.46    163.01 o 
   6  28   2     2199.77     2354.79    282.20 o 
   8  28   2       71.33      185.25    231.58 o 
   0  30   2       16.01     -118.46    289.90 o 
   2  30   2     1453.32     1736.09    283.63 o 
   4  30   2       77.19      139.87    223.11 o 
   6  30   2      106.67      202.00    236.24 o 
   8  30   2        3.67     -189.28    270.05 o 
   2  32   2     3047.04     3486.75    608.50 o 
   4  32   2        5.46      194.42    250.13 o 
   6  32   2      256.33      433.03    258.29 o 
   0  34   2        2.10     -133.74    324.02 o 
   2  34   2      143.46       -5.85    281.46 o 
   4  34   2      117.28      124.94    246.93 o 
   2  36   2      748.89     1156.27    399.76 o 
   1   1   3   101327.22   118703.82    706.20 o 
   3   1   3    58590.71    63788.26    411.05 o 
   5   1   3     8479.92     7385.59    193.54 o 
   7   1   3    10701.26     9179.50    227.01 o 
   9   1   3     1335.23     1597.25    200.80 o 
  11   1   3     4687.64     4233.68    485.21 o 
  13   1   3       12.96      -37.00    246.75 o 
   1   3   3      194.84      533.84     42.18 o 
   3   3   3    65758.12    70791.84    459.44 o 
   5   3   3    10415.16     9942.36    188.59 o 
   7   3   3    42001.43    42852.80    456.76 o 
   9   3   3      286.93      537.49    169.60 o 
  11   3   3     1747.00     1625.18    296.18 o 
  13   3   3       11.40       28.63    246.59 o 
   1   5   3    68066.41    80284.49    441.82 o 
   3   5   3    18965.29    21725.54    256.88 o 
   5   5   3    41251.77    41723.83    391.08 o 
   7   5   3    15091.73    15736.57    303.40 o 
   9   5   3        5.10      -43.63    152.68 o 
  11   5   3     2505.70     2819.24    498.77 o 
  13   5   3       72.40      116.07    259.47 o 
   1   7   3    27329.19    31974.56    393.35 o 
   3   7   3   133094.11   143800.91    833.30 o 
   5   7   3    33802.25    36291.23    393.30 o 
   7   7   3    23065.79    20895.35    426.08 o 
   9   7   3     1089.93     1391.54    202.15 o 
  11   7   3      386.81      595.27    253.52 o 
  13   7   3       31.92      -86.40    399.09 o 
   1   9   3    11997.13    13619.79    177.97 o 
   3   9   3    70431.41    74064.98    532.26 o 
   5   9   3    11811.69    13006.93    315.98 o 
   7   9   3    23363.53    22329.51    399.80 o 
   9   9   3       16.67      -47.40    160.09 o 
  11   9   3     4024.15     4363.07    373.40 o 
  13   9   3       32.51     -243.50    243.50 o 
   1  11   3   125488.76   135055.11    770.10 o 
   3  11   3    24428.80    25399.54    303.80 o 
   5  11   3    14298.03    15058.55    273.36 o 
   7  11   3    18622.27    18288.68    374.51 o 
   9  11   3      462.58      367.07    177.48 o 
  11  11   3     2666.01     2218.27    315.84 o 
  13  11   3        1.74     -190.70    344.61 o 
   1  13   3     8978.31     9447.12    220.70 o 
   3  13   3    39673.22    44501.95    431.50 o 
   5  13   3     7843.09     7551.41    231.27 o 
   7  13   3    12997.68    12873.73    331.04 o 
   9  13   3     1333.50      974.67    197.36 o 
  11  13   3      248.54      243.32    212.08 o 
   1  15   3    62259.59    68063.13    544.70 o 
   3  15   3    21083.43    20719.62    329.33 o 
   5  15   3     5084.19     5232.58    207.64 o 
   7  15   3     6915.42     6378.21    282.82 o 
   9  15   3     1518.99     1558.68    232.35 o 
  11  15   3     2334.12     2439.84    291.85 o 
   1  17   3    17320.53    16075.39    315.33 o 
   3  17   3    13212.14    13865.38    272.54 o 
   5  17   3     2668.81     3257.04    176.37 o 
   7  17   3     4029.42     3686.94    224.67 o 
   9  17   3      170.03       -1.92    181.53 o 
  11  17   3     2585.91     2595.82    388.16 o 
   1  19   3    28632.38    32276.38    483.94 o 
   3  19   3    15920.48    16256.39    305.78 o 
   5  19   3     6730.94     6095.57    232.19 o 
   7  19   3     3841.41     3959.14    261.64 o 
   9  19   3      481.75      990.87    253.99 o 
  11  19   3       28.81      -26.30    237.35 o 
   1  21   3      759.25      937.62    130.71 o 
   3  21   3     6914.75     8199.23    246.47 o 
   5  21   3     3556.16     3231.11    214.59 o 
   7  21   3     4066.22     3971.01    272.59 o 
   9  21   3       93.60       -0.69    216.35 o 
  11  21   3      544.64      440.82    301.93 o 
   1  23   3     1530.83     1860.13    152.88 o 
   3  23   3    31621.06    30541.75    496.50 o 
   5  23   3     2126.40     2488.98    211.71 o 
   7  23   3     4861.97     5074.58    304.85 o 
   9  23   3      127.38       60.58    194.98 o 
   1  25   3     8455.40     7779.16    343.26 o 
   3  25   3      979.72      875.08    166.98 o 
   5  25   3      252.29      457.77    163.06 o 
   7  25   3     2390.56     2365.66    249.47 o 
   9  25   3        6.88       33.65    233.85 o 
   1  27   3    14292.89    14856.81    423.86 o 
   3  27   3      415.53     -135.29    162.55 o 
   5  27   3     3580.19     3124.06    243.24 o 
   7  27   3     1082.19      929.60    239.52 o 
   9  27   3      219.83      361.96    254.82 o 
   1  29   3     1088.77      978.04    225.26 o 
   3  29   3     2154.08     2642.12    273.60 o 
   5  29   3      930.57      502.47    217.74 o 
   7  29   3      728.74      685.16    315.94 o 
   1  31   3     4508.75     4223.58    330.03 o 
   3  31   3     2887.92     2570.31    291.93 o 
   5  31   3      990.44     1212.61    328.17 o 
   7  31   3      550.26      528.48    309.21 o 
   1  33   3      359.15      197.94    233.36 o 
   3  33   3      996.79      753.82    353.98 o 
   5  33   3      160.44      216.28    281.82 o 
   1  35   3     1059.17      503.43    321.37 o 
   3  35   3     1316.39     1047.08    341.69 o 
   0   0   4   350605.75   319733.75   4918.76 o 
   4   0   4    69335.50    68203.32    683.53 o 
   8   0   4    26197.98    25625.54    679.84 o 
  12   0   4     2679.54     1590.59    435.07 o 
   2   2   4   597603.31   605348.50   2758.61 o 
   4   2   4      934.51     1387.61     84.89 o 
   6   2   4    32987.80    29354.66    337.39 o 
   8   2   4      949.47     1235.63    172.99 o 
  10   2   4     5380.00     5819.61    307.20 o 
  12   2   4      203.47      -63.47    237.97 o 
   0   4   4    10665.56    11224.50    201.89 o 
   2   4   4   155513.06   164085.97    832.20 o 
   4   4   4    97851.58    99752.09    591.21 o 
   6   4   4        0.84       89.34     78.26 o 
   8   4   4    11217.18    11109.52    340.43 o 
  10   4   4     1078.02      846.21    198.09 o 
  12   4   4      291.15       96.78    243.57 o 
   2   6   4    50156.39    47704.84    346.13 o 
   4   6   4     5787.77     6765.15    161.03 o 
   6   6   4    89925.89    89003.94    657.72 o 
   8   6   4     2025.44     1693.07    169.58 o 
  10   6   4     1212.23     1211.89    237.92 o 
  12   6   4       30.77      211.67    250.35 o 
   0   8   4    22244.46    21376.85    293.27 o 
   2   8   4      692.17      911.84     83.88 o 
   4   8   4   168675.63   174201.30    985.83 o 
   6   8   4     4308.64     4047.47    166.43 o 
   8   8   4    13032.52    12833.72    334.66 o 
  10   8   4      378.96      220.56    190.45 o 
  12   8   4      967.09      771.34    336.08 o 
   2  10   4   414790.88   429429.59   2085.20 o 
   4  10   4     9252.13     8242.22    203.19 o 
   6  10   4    45802.82    43741.66    484.52 o 
   8  10   4     5886.45     5602.10    329.27 o 
  10  10   4     3618.67     3419.65    294.52 o 
  12  10   4       25.81      181.74    253.11 o 
   0  12   4   115373.59   114196.89   1230.88 o 
   2  12   4    56243.73    60057.12    479.10 o 
   4  12   4    26854.65    26652.01    339.99 o 
   6  12   4     2449.51     2616.37    156.27 o 
   8  12   4    18299.03    17862.78    399.08 o 
  10  12   4      288.97      527.78    211.08 o 
  12  12   4      690.81      499.31    270.84 o 
   2  14   4    98140.72    96012.38    672.25 o 
   4  14   4      112.27       -2.89     78.73 o 
   6  14   4    24985.38    23769.62    403.85 o 
   8  14   4        2.60      242.95    147.80 o 
  10  14   4     1559.94     1951.97    264.76 o 
  12  14   4      149.99      130.86    295.39 o 
   0  16   4    42301.04    44176.68    699.46 o 
   2  16   4     3498.80     4335.94    159.75 o 
   4  16   4    25764.55    26497.55    373.48 o 
   6  16   4       70.72      252.66    115.00 o 
   8  16   4     2985.68     2295.41    221.55 o 
  10  16   4        0.83      288.76    260.86 o 
  12  16   4      292.16      604.21    443.85 o 
   2  18   4    83666.23    85431.88    686.20 o 
   4  18   4     1598.36     1364.18    131.65 o 
   6  18   4     6769.22     7023.44    293.87 o 
   8  18   4      111.13      128.90    209.65 o 
  10  18   4     2526.55     2517.59    387.70 o 
  12  18   4       10.40      611.21    582.10 o 
   0  20   4    46747.61    48848.92    723.27 o 
   2  20   4        2.78      -91.62     91.62 o 
   4  20   4    17894.03    17176.40    336.06 o 
   6  20   4     2532.85     3110.10    241.04 o 
   8  20   4     5541.35     5357.63    348.46 o 
  10  20   4      408.82      377.86    289.90 o 
   2  22   4    34726.52    35237.22    543.94 o 
   4  22   4     3555.42     2837.12    203.62 o 
   6  22   4    13007.93    12241.15    391.88 o 
   8  22   4     1313.14      965.07    207.16 o 
  10  22   4      478.62      760.00    434.80 o 
   0  24   4      697.55      594.41    228.95 o 
   2  24   4      427.01      237.63    146.75 o 
   4  24   4     9545.25     9950.14    324.52 o 
   6  24   4      200.90      726.57    193.40 o 
   8  24   4     3145.02     2522.03    290.17 o 
  10  24   4      256.34      379.31    250.13 o 
   2  26   4    12790.51    11296.33    378.68 o 
   4  26   4      919.22      839.89    189.36 o 
   6  26   4     5440.83     5185.04    311.71 o 
   8  26   4      147.56      241.45    207.65 o 
   0  28   4    20031.94    19139.66    975.02 o 
   2  28   4     2239.35     2754.18    252.49 o 
   4  28   4     3502.72     3011.19    323.18 o 
   6  28   4      396.34      167.89    222.12 o 
   8  28   4      908.66     1503.18    358.02 o 
   2  30   4     9854.84    10200.11    439.40 o 
   4  30   4      659.02      375.80    230.96 o 
   6  30   4     1895.20     2081.64    331.69 o 
   8  30   4      203.17      286.83    354.90 o 
   0  32   4     3292.82     3788.86    414.44 o 
   2  32   4       40.04       88.98    217.38 o 
   4  32   4     2631.98     2469.93    301.52 o 
   6  32   4       66.73      102.96    282.27 o 
   2  34   4     3008.77     3024.76    421.85 o 
   4  34   4       66.89      -84.49    236.11 o 
   0  36   4     1165.23      332.45    364.32 o 
   2  36   4        7.39      202.69    391.27 o 
   1   1   5    92975.08    91747.17    524.42 o 
   3   1   5   208986.91   206691.36   1007.90 o 
   5   1   5     4145.86     3231.97    142.53 o 
   7   1   5     8266.10     7834.60    229.30 o 
   9   1   5     1759.05     1294.28    197.46 o 
  11   1   5      406.64      922.90    297.93 o 
  13   1   5      375.13      297.59    275.37 o 
   1   3   5   722404.31   708743.94   3050.67 o 
   3   3   5     4394.18     3465.39    138.99 o 
   5   3   5    17088.58    16098.55    319.88 o 
   7   3   5     9315.94     8555.66    241.85 o 
   9   3   5      319.50       78.75    155.24 o 
  11   3   5     1252.21      793.86    259.36 o 
  13   3   5      194.53     -106.57    243.77 o 
   1   5   5   105140.98    93873.20    579.74 o 
   3   5   5    14492.42    12726.00    211.21 o 
   5   5   5    73222.47    72593.41    525.36 o 
   7   5   5    10729.17    10913.26    273.28 o 
   9   5   5     5573.17     4575.57    271.51 o 
  11   5   5     1281.96     1145.24    245.34 o 
  13   5   5      148.84     -231.06    242.89 o 
   1   7   5    67679.75    58967.71    521.16 o 
   3   7   5     3609.56     2928.94    112.85 o 
   5   7   5    33299.69    31335.70    427.53 o 
   7   7   5     5733.22     5599.33    215.25 o 
   9   7   5     4841.40     5084.37    286.56 o 
  11   7   5      985.91      880.29    240.27 o 
  13   7   5       23.79      107.20    260.46 o 
   1   9   5    83911.49    79384.13    529.55 o 
   3   9   5    54555.19    51640.19    428.92 o 
   5   9   5    43366.96    41892.00    434.84 o 
   7   9   5     7236.18     7986.06    250.54 o 
   9   9   5      629.97      548.38    178.07 o 
  11   9   5        3.04      287.78    213.11 o 
  13   9   5       19.93      243.52    265.14 o 
   1  11   5      834.54      578.44     69.96 o 
   3  11   5    25245.41    23989.64    296.20 o 
   5  11   5    14012.27    13006.56    313.38 o 
   7  11   5     7650.37     7418.88    388.88 o 
   9  11   5     2421.66     2214.10    226.71 o 
  11  11   5      455.02      473.07    224.72 o 
  13  11   5       91.34      378.37    567.55 o 
   1  13   5    71380.84    69874.24    552.01 o 
   3  13   5    12911.03    10927.27    301.00 o 
   5  13   5     3887.85     3475.32    162.43 o 
   7  13   5    12027.40    12905.64    418.56 o 
   9  13   5      112.42      239.17    175.69 o 
  11  13   5     1201.68     1424.53    265.95 o 
   1  15   5    23637.44    21506.53    287.42 o 
   3  15   5    13205.43    11148.13    234.45 o 
   5  15   5     9460.49     8517.57    234.40 o 
   7  15   5      937.76     1161.14    166.34 o 
   9  15   5      948.91      885.30    220.19 o 
  11  15   5       54.73      432.04    237.54 o 
   1  17   5    44290.05    40876.99    429.83 o 
   3  17   5    36646.68    38947.39    444.64 o 
   5  17   5    14030.19    13948.43    322.10 o 
   7  17   5      274.76      382.75    149.93 o 
   9  17   5      827.35     1597.02    252.80 o 
  11  17   5      604.59      505.02    288.13 o 
   1  19   5    33103.76    33274.93    451.03 o 
   3  19   5     1588.18     1356.66    133.42 o 
   5  19   5     7376.47     6474.02    256.94 o 
   7  19   5     2574.24     2999.97    274.94 o 
   9  19   5      798.99      588.92    249.44 o 
  11  19   5      322.98      826.76    276.67 o 
   1  21   5    21308.10    20122.44    356.40 o 
   3  21   5    25523.78    25230.67    433.76 o 
   5  21   5     9362.85     9267.37    381.23 o 
   7  21   5     2921.09     3497.04    266.66 o 
   9  21   5       94.03     -153.03    255.88 o 
  11  21   5       23.96      389.20    310.64 o 
   1  23   5      801.76      676.98    169.97 o 
   3  23   5     1126.37     1628.55    200.47 o 
   5  23   5     3259.29     3359.27    226.69 o 
   7  23   5      142.90      350.39    187.14 o 
   9  23   5      631.95     1171.11    248.71 o 
   1  25   5     4581.40     3841.99    286.36 o 
   3  25   5     3373.78     3624.27    275.84 o 
   5  25   5     4582.89     4827.15    288.91 o 
   7  25   5     4102.11     3790.22    291.58 o 
   9  25   5      180.88      273.97    218.48 o 
   1  27   5     2162.92     2363.20    276.36 o 
   3  27   5     3728.64     3820.03    271.74 o 
   5  27   5     1067.04      934.39    222.08 o 
   7  27   5      484.01      802.52    233.87 o 
   9  27   5      430.91      826.12    328.49 o 
   1  29   5     7165.09     7466.58    350.39 o 
   3  29   5     4796.85     5443.78    500.04 o 
   5  29   5     1801.33     2159.70    310.63 o 
   7  29   5      395.32      541.84    273.73 o 
   1  31   5      346.07      699.28    218.67 o 
   3  31   5       35.57      406.67    191.32 o 
   5  31   5     1273.18     1113.92    326.81 o 
   7  31   5       78.27      121.03    279.53 o 
   1  33   5     1966.86     2143.60    291.00 o 
   3  33   5     1184.81     1097.68    257.28 o 
   5  33   5      325.88      141.09    244.29 o 
   1  35   5      366.48      382.99    263.94 o 
   3  35   5      162.68       87.03    322.49 o 
   2   0   6   179932.83   207315.23   1349.43 o 
   6   0   6    15882.73    15816.95    349.99 o 
  10   0   6     3578.38     3583.79    385.96 o 
   0   2   6    10477.05     8280.29    191.17 o 
   2   2   6   355220.56   368638.38   1757.69 o 
   4   2   6     3756.02     3587.77    177.06 o 
   6   2   6       72.53      -74.15     74.15 o 
   8   2   6      730.29     1049.84    166.43 o 
  10   2   6       71.58       -0.27    171.26 o 
  12   2   6        1.42     -217.88    217.88 o 
   2   4   6   462286.66   450522.91   2140.19 o 
   4   4   6      476.37      611.93     65.80 o 
   6   4   6    38557.11    42537.98    412.59 o 
   8   4   6       29.04      -45.23    132.20 o 
  10   4   6     1205.46     1189.63    215.59 o 
  12   4   6       87.70      433.84    263.55 o 
   0   6   6    11345.46     7343.98    208.94 o 
   2   6   6    59986.68    61188.45    433.73 o 
   4   6   6    20830.64    19130.74    235.77 o 
   6   6   6      544.76     1068.98    122.55 o 
   8   6   6     1391.16     1640.10    204.36 o 
  10   6   6        4.36     -156.07    156.07 o 
  12   6   6     1176.41     1837.98    324.49 o 
   2   8   6    35630.32    31755.18    314.63 o 
   4   8   6      591.23      776.48     85.81 o 
   6   8   6    10465.29     9970.70    251.62 o 
   8   8   6     9572.24     9123.40    343.84 o 
  10   8   6       14.48      -26.92    169.31 o 
  12   8   6        1.70      154.60    258.91 o 
   0  10   6    18894.37    18309.77    299.33 o 
   2  10   6      234.34      206.65     65.35 o 
   4  10   6       22.44      -58.53     58.53 o 
   6  10   6      413.31      434.75    108.87 o 
   8  10   6     1651.55     1448.79    195.80 o 
  10  10   6      433.46      695.75    205.91 o 
  12  10   6      170.21      342.35    256.13 o 
   2  12   6    20849.96    20008.32    370.12 o 
   4  12   6     2385.72     2614.05    146.62 o 
   6  12   6     8540.20     8541.95    279.57 o 
   8  12   6      433.78      456.24    149.01 o 
  10  12   6     2025.09     2364.91    339.84 o 
  12  12   6      164.98      284.79    291.90 o 
   0  14   6    39876.56    43955.34    570.13 o 
   2  14   6     7120.53     7612.76    206.77 o 
   4  14   6     4590.88     4344.19    179.45 o 
   6  14   6       65.45      151.49    116.76 o 
   8  14   6     2257.87     2171.38    246.68 o 
  10  14   6       21.50      164.27    230.17 o 
  12  14   6       93.09      -21.12    295.39 o 
   2  16   6    28550.77    26600.23    388.38 o 
   4  16   6     2323.32     2432.16    174.10 o 
   6  16   6    13956.70    15169.32    355.00 o 
   8  16   6     1378.44     1401.87    214.05 o 
  10  16   6      921.74     1165.75    411.24 o 
  12  16   6       66.02     -156.73    291.10 o 
   0  18   6     1977.75     2169.27    195.10 o 
   2  18   6     1518.76     1836.64    152.10 o 
   4  18   6     2694.78     2561.82    176.22 o 
   6  18   6     1330.57      658.45    186.57 o 
   8  18   6      551.88      484.27    184.57 o 
  10  18   6        0.46      563.42    246.89 o 
  12  18   6        4.91     1076.89    567.55 o 
   2  20   6     5070.99     4681.02    211.44 o 
   4  20   6     3744.26     3831.78    211.34 o 
   6  20   6     2485.09     2755.94    232.96 o 
   8  20   6      419.22      391.41    204.73 o 
  10  20   6       73.97       13.59    222.20 o 
   0  22   6      432.15      334.82    192.88 o 
   2  22   6      723.11      469.04    140.39 o 
   4  22   6      837.07      494.05    144.96 o 
   6  22   6      101.45      128.24    168.81 o 
   8  22   6       14.19      -44.50    170.27 o 
  10  22   6      303.39      558.33    362.33 o 
   2  24   6    10894.56    10096.48    370.96 o 
   4  24   6      192.03      286.89    172.37 o 
   6  24   6     2504.72     2747.53    256.83 o 
   8  24   6     1767.63     2176.85    256.74 o 
  10  24   6      142.62      215.97    261.47 o 
   0  26   6    11412.78    10517.41    520.23 o 
   2  26   6      179.80       21.88    161.33 o 
   4  26   6      963.08      519.53    232.40 o 
   6  26   6        5.79        8.39    186.61 o 
   8  26   6       30.93       16.44    211.39 o 
   2  28   6     1567.74     1462.07    217.02 o 
   4  28   6      612.02      343.38    195.96 o 
   6  28   6      363.97      782.08    236.73 o 
   8  28   6      258.57       62.37    238.22 o 
   0  30   6       64.24      -55.04    282.84 o 
   2  30   6       11.06      155.30    174.33 o 
   4  30   6       77.42       78.55    175.70 o 
   6  30   6       14.17       65.57    358.42 o 
   2  32   6     1197.71     1155.32    223.39 o 
   4  32   6     1260.08      652.46    252.33 o 
   6  32   6      775.22      877.63    372.82 o 
   0  34   6      129.60      -70.75    325.38 o 
   2  34   6      118.34      -24.69    228.07 o 
   4  34   6      827.74      986.90    307.54 o 
   2  36   6      257.14      509.34    523.89 o 
   1   1   7   227666.66   225806.17    979.80 o 
   3   1   7   265726.63   254574.83   1331.76 o 
   5   1   7    66374.16    60401.77    448.31 o 
   7   1   7    61105.36    59136.13    634.40 o 
   9   1   7    11781.36    11669.93    376.88 o 
  11   1   7     2208.61     2399.82    260.36 o 
  13   1   7      120.95      243.58    250.64 o 
   1   3   7   253484.77   257606.08   1160.73 o 
   3   3   7   351635.38   339977.56   1548.57 o 
   5   3   7    12089.46     9208.84    179.59 o 
   7   3   7    36801.50    34714.11    486.54 o 
   9   3   7     4345.28     3925.49    262.21 o 
  11   3   7     4045.11     4463.58    389.88 o 
  13   3   7        0.51       -9.74    252.35 o 
   1   5   7   269760.09   267605.50   1294.77 o 
   3   5   7   145223.77   142905.33    804.54 o 
   5   5   7    36740.97    34496.48    342.92 o 
   7   5   7    53875.61    55909.52    622.71 o 
   9   5   7      763.64      559.14    181.81 o 
  11   5   7     1839.76     1956.33    272.13 o 
  13   5   7       11.91      146.35    265.55 o 
   1   7   7   111130.84   106851.52    639.02 o 
   3   7   7   131972.17   127496.95    720.07 o 
   5   7   7    31563.87    30448.56    330.89 o 
   7   7   7    45354.44    43621.30    543.84 o 
   9   7   7     4395.25     4104.59    269.11 o 
  11   7   7     2137.80     2704.32    294.49 o 
  13   7   7      818.07     1398.20    319.67 o 
   1   9   7   148532.95   144474.83    962.67 o 
   3   9   7   208187.50   197131.97   1051.39 o 
   5   9   7    39524.56    37104.86    432.60 o 
   7   9   7    32749.42    34196.90    501.99 o 
   9   9   7      565.03      323.72    180.43 o 
  11   9   7     2560.19     3261.30    315.19 o 
  13   9   7      309.32     1426.15    654.86 o 
   1  11   7   131430.62   128382.12    742.20 o 
   3  11   7    46625.60    39168.97    381.89 o 
   5  11   7    21069.74    19113.42    301.16 o 
   7  11   7    17099.91    17398.22    352.50 o 
   9  11   7      290.41       95.88    164.77 o 
  11  11   7     2647.84     2821.80    301.26 o 
   1  13   7   111055.39   109497.40    698.59 o 
   3  13   7    74831.54    68598.62    556.23 o 
   5  13   7    15260.38    15092.42    285.38 o 
   7  13   7    24720.30    27695.28    476.25 o 
   9  13   7     7812.77     8669.76    361.07 o 
  11  13   7     1706.65     1944.46    317.42 o 
   1  15   7    49110.96    45801.89    428.48 o 
   3  15   7    72629.12    67562.51    577.41 o 
   5  15   7    22719.41    23959.24    364.86 o 
   7  15   7    30777.31    31033.28    566.22 o 
   9  15   7     3948.96     4377.73    403.29 o 
  11  15   7     1098.94     1076.79    347.37 o 
   1  17   7    71071.30    67347.96    566.70 o 
   3  17   7    97036.12    96150.77    818.31 o 
   5  17   7    12944.21    13479.37    400.25 o 
   7  17   7    15262.67    16734.61    439.92 o 
   9  17   7      505.14      487.88    217.82 o 
  11  17   7      837.36      749.75    274.30 o 
   1  19   7    10783.33    10215.85    267.62 o 
   3  19   7    40537.36    38871.73    549.47 o 
   5  19   7     8012.79     7490.24    306.27 o 
   7  19   7     8277.33     8161.40    346.18 o 
   9  19   7     2271.80     2531.45    295.92 o 
  11  19   7      796.56      940.71    379.59 o 
   1  21   7    35878.30    35289.91    558.68 o 
   3  21   7    44438.13    42364.97    603.63 o 
   5  21   7    19552.65    19268.28    490.97 o 
   7  21   7    10948.72    12483.49    485.80 o 
   9  21   7      624.04      884.51    336.08 o 
  11  21   7      414.76      872.87    315.73 o 
   1  23   7    21908.99    21671.92    506.50 o 
   3  23   7    24106.96    22228.78    481.85 o 
   5  23   7     7157.62     6764.43    318.96 o 
   7  23   7     4402.20     4404.20    297.89 o 
   9  23   7      535.90      805.13    240.97 o 
   1  25   7    23770.00    23565.56    633.58 o 
   3  25   7    18035.85    17457.29    452.72 o 
   5  25   7     8080.66     8285.80    443.21 o 
   7  25   7     4876.79     5816.62    373.86 o 
   9  25   7      290.60      719.18    328.42 o 
   1  27   7    11192.82     9626.93    409.95 o 
   3  27   7     5118.38     4699.01    326.71 o 
   5  27   7     1071.83      935.29    284.70 o 
   7  27   7     1498.20     1781.83    286.08 o 
   9  27   7      361.21       16.22    359.72 o 
   1  29   7     8941.01     9146.87    378.93 o 
   3  29   7     9934.36     8878.90    381.34 o 
   5  29   7      537.74      339.40    219.65 o 
   7  29   7     1871.46     2323.74    371.78 o 
   1  31   7     1978.33     3021.54    272.82 o 
   3  31   7     1978.69     1563.38    240.79 o 
   5  31   7     2313.52     2716.54    311.05 o 
   7  31   7     1969.28     1212.71    462.72 o 
   1  33   7     4998.69     4746.52    352.35 o 
   3  33   7     4122.33     4369.54    322.61 o 
   5  33   7     2699.34     3351.51    607.04 o 
   1  35   7      526.10      583.15    256.23 o 
   3  35   7     2230.28     2527.84    384.39 o 
   0   0   8     1130.30     1082.88     99.60 o 
   4   0   8     4676.34     6118.26    244.20 o 
   8   0   8     8236.69     7959.90    399.87 o 
  12   0   8     1200.03     1060.84    596.65 o 
   2   2   8   543252.13   550907.06   2276.02 o 
   4   2   8    43553.24    48798.59    408.55 o 
   6   2   8    57874.68    55652.83    579.97 o 
   8   2   8      302.12      184.17    137.19 o 
  10   2   8     5789.04     5086.78    359.13 o 
  12   2   8      203.67     -102.24    221.69 o 
   0   4   8    60243.34    63138.55    636.76 o 
   2   4   8    31367.21    37103.17    303.26 o 
   4   4   8    89503.49    93591.80    630.49 o 
   6   4   8      328.99      360.00    103.40 o 
   8   4   8     5626.41     5453.84    277.73 o 
  10   4   8        3.41       11.78    170.34 o 
  12   4   8      399.85      302.37    249.29 o 
   2   6   8   204352.36   202642.64    991.81 o 
   4   6   8     4305.84     4992.97    144.69 o 
   6   6   8   128035.35   132719.81   1078.73 o 
   8   6   8     1481.93     1699.97    190.55 o 
  10   6   8     2655.60     2402.37    251.89 o 
  12   6   8      116.37      139.37    224.00 o 
   0   8   8   108605.66   114812.80   1138.51 o 
   2   8   8     2825.70     3295.34    102.84 o 
   4   8   8     1015.11      931.20    150.92 o 
   6   8   8     6776.91     6373.01    216.74 o 
   8   8   8      346.10       13.44    149.53 o 
  10   8   8       12.80     -165.71    165.71 o 
  12   8   8     2250.26     2236.48    393.91 o 
   2  10   8   338467.97   347422.94   1651.88 o 
   4  10   8     8977.72     9345.59    199.57 o 
   6  10   8    42071.57    41795.26    529.33 o 
   8  10   8      137.41      -72.13    142.07 o 
  10  10   8     3902.40     3775.53    286.21 o 
  12  10   8        8.02     -216.94    216.94 o 
   0  12   8   104882.38   109410.36    948.26 o 
   2  12   8    12547.38    14460.57    244.85 o 
   4  12   8    12975.21    14234.18    254.68 o 
   6  12   8      759.86      504.16    127.53 o 
   8  12   8     4652.60     4549.73    299.75 o 
  10  12   8     1065.85      957.74    241.75 o 
  12  12   8      784.62      992.97    303.39 o 
   2  14   8   111706.45   107171.47    722.84 o 
   4  14   8     4877.00     4861.07    176.29 o 
   6  14   8    54845.42    55543.96    641.64 o 
   8  14   8      756.74      869.08    215.42 o 
  10  14   8     2017.98     2034.90    323.59 o 
  12  14   8       26.80      -12.11    297.54 o 
   0  16   8      435.51      535.97    125.66 o 
   2  16   8       20.59      112.29     96.65 o 
   4  16   8    14829.56    16139.73    361.58 o 
   6  16   8       11.74       50.79    144.36 o 
   8  16   8     2885.88     2717.99    340.20 o 
  10  16   8       26.72        9.69    204.62 o 
  12  16   8      219.04      119.19    419.12 o 
   2  18   8   117175.02   120400.09   1019.59 o 
   4  18   8        3.78      -90.15    104.92 o 
   6  18   8    12848.21    14008.70    400.79 o 
   8  18   8     1742.38     1487.33    247.23 o 
  10  18   8     2007.38     2023.29    320.35 o 
   0  20   8    10107.05    12970.84    483.89 o 
   2  20   8     7495.32     5888.72    380.33 o 
   4  20   8     4821.70     5511.33    257.81 o 
   6  20   8     1809.78     1690.01    239.73 o 
   8  20   8     1284.92     1050.85    241.83 o 
  10  20   8      133.50      580.52    257.37 o 
   2  22   8    25372.20    26876.88    508.98 o 
   4  22   8      361.57     -137.50    153.60 o 
   6  22   8    16063.03    16250.07    449.24 o 
   8  22   8       49.24      104.21    177.87 o 
  10  22   8     1311.81     1638.88    372.57 o 
   0  24   8    10824.15     9686.67    489.96 o 
   2  24   8      585.03      899.69    184.33 o 
   4  24   8     4864.20     5023.04    318.36 o 
   6  24   8     1047.53      934.45    226.52 o 
   8  24   8      632.94      855.36    343.76 o 
  10  24   8       66.68      426.29    385.78 o 
   2  26   8    26342.01    26710.92    605.42 o 
   4  26   8        2.03     -159.08    159.08 o 
   6  26   8     5723.52     6245.93    508.32 o 
   8  26   8       38.42      -54.55    222.29 o 
   0  28   8     4561.67     4543.37    436.32 o 
   2  28   8       17.80      175.96    162.27 o 
   4  28   8      501.69      486.31    283.17 o 
   6  28   8        0.27      -14.26    224.09 o 
   8  28   8      529.52      349.73    384.39 o 
   2  30   8     7545.52     7948.58    375.27 o 
   4  30   8      681.31      882.48    239.04 o 
   6  30   8     2934.48     3057.12    334.24 o 
   0  32   8     2479.47     1572.27    391.03 o 
   2  32   8      213.66      189.67    187.26 o 
   4  32   8     1649.83     1954.03    288.08 o 
   6  32   8      401.74      452.42    313.60 o 
   2  34   8     3117.61     3046.52    290.14 o 
   4  34   8       35.45      -68.62    234.16 o 
   0  36   8      314.38     -174.63    451.13 o 
   2  36   8       82.31      166.19    354.90 o 
   1   1   9    15247.77    14293.89    175.88 o 
   3   1   9   112502.45   124669.14    741.50 o 
   5   1   9    23381.34    22593.01    291.20 o 
   7   1   9     1353.82     1395.58    160.30 o 
   9   1   9     1634.05     1784.88    228.11 o 
  11   1   9      328.78      135.81    187.90 o 
  13   1   9       88.81     -174.60    252.64 o 
   1   3   9    50149.96    48918.94    309.19 o 
   3   3   9     3375.40     2757.10    101.40 o 
   5   3   9     2015.01     1734.20    164.74 o 
   7   3   9     5529.96     5725.56    237.87 o 
   9   3   9     2673.92     2827.29    246.83 o 
  11   3   9      372.76      297.17    198.85 o 
  13   3   9       15.61     -177.37    321.37 o 
   1   5   9     5104.49     4527.51    151.43 o 
   3   5   9    43402.00    52836.33    422.15 o 
   5   5   9    14749.68    13960.75    254.59 o 
   7   5   9      536.50      595.86    137.11 o 
   9   5   9     1956.78     2244.04    234.11 o 
  11   5   9      157.78      188.72    196.77 o 
  13   5   9      315.40      514.08    287.51 o 
   1   7   9    24935.59    29600.83    284.58 o 
   3   7   9     4180.00     4408.07    186.20 o 
   5   7   9     7089.80     5743.22    303.42 o 
   7   7   9     8775.97     9294.33    286.50 o 
   9   7   9     2021.99     2509.09    328.48 o 
  11   7   9     1075.38      852.97    226.36 o 
  13   7   9      204.32      534.46    335.24 o 
   1   9   9     1078.36     1753.72     94.99 o 
   3   9   9      586.99      501.28     73.44 o 
   5   9   9     7238.09     7025.16    220.53 o 
   7   9   9     5591.54     5413.30    324.20 o 
   9   9   9      747.26      380.75    183.01 o 
  11   9   9     1240.09      584.76    238.95 o 
   1  11   9      594.93      789.69     86.83 o 
   3  11   9    17059.88    19879.72    282.44 o 
   5  11   9     4408.13     3735.24    223.78 o 
   7  11   9      146.42      -73.80    143.53 o 
   9  11   9     2419.28     2465.50    274.72 o 
  11  11   9        3.97     -102.34    224.26 o 
   1  13   9     3762.91     2377.77    145.07 o 
   3  13   9     1702.76     2010.11    122.54 o 
   5  13   9     3157.95     2928.97    185.64 o 
   7  13   9     7509.08     6479.36    275.73 o 
   9  13   9     5207.16     5631.27    397.25 o 
  11  13   9      409.17      -27.56    265.97 o 
   1  15   9     3748.10     3616.50    171.22 o 
   3  15   9     5908.85     6644.25    268.60 o 
   5  15   9     2738.43     2355.92    269.00 o 
   7  15   9     1313.83     1187.58    195.42 o 
   9  15   9       75.59       89.88    197.63 o 
  11  15   9      104.43       -8.78    239.29 o 
   1  17   9       18.20      -58.63     88.82 o 
   3  17   9     6192.34     5805.85    291.92 o 
   5  17   9     6713.91     6036.82    312.02 o 
   7  17   9        1.76     -137.34    145.50 o 
   9  17   9      185.74      366.26    212.01 o 
  11  17   9      144.36      102.65    251.09 o 
   1  19   9     2350.18     3154.02    203.31 o 
   3  19   9      125.55      232.97    118.74 o 
   5  19   9     1904.27     1810.48    199.16 o 
   7  19   9      880.01      473.53    179.57 o 
   9  19   9      883.83     1306.12    255.15 o 
  11  19   9       34.29     -327.67    327.67 o 
   1  21   9    10219.05     8608.51    305.21 o 
   3  21   9     1722.34     1645.79    186.25 o 
   5  21   9     3709.94     3532.45    315.15 o 
   7  21   9     1208.48      877.82    221.79 o 
   9  21   9        3.75      -85.98    226.44 o 
  11  21   9      191.44      361.29    294.39 o 
   1  23   9        1.22     -132.51    132.51 o 
   3  23   9       30.74      -49.96    145.89 o 
   5  23   9       11.71      216.06    209.12 o 
   7  23   9       27.31      213.85    222.21 o 
   9  23   9        3.02      155.47    263.41 o 
   1  25   9      807.20      648.92    175.36 o 
   3  25   9      380.28      391.78    172.06 o 
   5  25   9     2323.97     2366.82    305.20 o 
   7  25   9      308.71      410.15    264.66 o 
   9  25   9      393.39      790.20    308.92 o 
   1  27   9        2.73       83.11    177.67 o 
   3  27   9      396.57      234.91    173.92 o 
   5  27   9      773.95      359.49    217.26 o 
   7  27   9      364.23      661.78    267.86 o 
   9  27   9       19.59       46.99    422.51 o 
   1  29   9      446.37       69.05    168.48 o 
   3  29   9       47.37      225.29    176.31 o 
   5  29   9       21.02      189.04    206.88 o 
   7  29   9      503.86      147.92    253.89 o 
   1  31   9      123.64      246.11    186.70 o 
   3  31   9      178.71      145.70    202.07 o 
   5  31   9       62.24      137.80    215.65 o 
   7  31   9        3.68     -242.45    306.00 o 
   1  33   9       41.55      -20.41    197.06 o 
   3  33   9        0.19      -59.87    198.67 o 
   5  33   9      340.90      605.80    287.48 o 
   1  35   9        0.33       73.41    214.99 o 
   3  35   9        0.02       58.21    509.34 o 
   2   0  10     9480.32    11124.63    197.08 o 
   6   0  10      914.05      810.88    188.28 o 
  10   0  10      123.57      167.49    247.27 o 
   0   2  10   242843.36   226188.08   1404.37 o 
   2   2  10    11659.03    13204.49    176.05 o 
   4   2  10    56592.50    55039.71    423.13 o 
   6   2  10       34.02       34.30    107.59 o 
   8   2  10    12542.68    13239.98    350.05 o 
  10   2  10        6.95     -117.06    169.84 o 
  12   2  10      126.36      160.80    226.66 o 
   2   4  10      105.38      434.15     60.96 o 
   4   4  10    35916.87    40770.96    474.29 o 
   6   4  10      827.52     1251.45    154.02 o 
   8   4  10       30.91      156.79    143.74 o 
  10   4  10     1109.32     1004.61    218.48 o 
  12   4  10       50.54     -101.13    217.07 o 
   0   6  10   436572.41   415871.84   4826.90 o 
   2   6  10      465.36      366.76     50.74 o 
   4   6  10   251771.80   260697.30   1452.50 o 
   6   6  10     3789.20     3791.77    190.34 o 
   8   6  10     6871.30     6808.46    350.65 o 
  10   6  10      192.01      -57.47    175.28 o 
  12   6  10       99.75      -75.03    217.13 o 
   2   8  10     7865.70     7168.90    164.88 o 
   4   8  10    15943.41    18531.78    271.40 o 
   6   8  10     1051.37      849.00    130.45 o 
   8   8  10        8.72     -129.29    145.69 o 
  10   8  10      257.04      169.01    189.65 o 
  12   8  10        0.93      144.35    263.55 o 
   0  10  10    57872.43    47595.95    715.30 o 
   2  10  10     1807.48     2230.02    114.09 o 
   4  10  10    63340.82    64346.89    818.45 o 
   6  10  10     8226.17     8333.46    245.03 o 
   8  10  10     4929.06     4829.69    411.31 o 
  10  10  10      298.00      162.32    210.12 o 
  12  10  10        6.61      -54.02    239.79 o 
   2  12  10      816.24     1069.42    148.47 o 
   4  12  10      163.50      401.90     97.88 o 
   6  12  10     2092.38     1833.85    175.21 o 
   8  12  10      101.74     -191.18    296.17 o 
  10  12  10      852.45      813.47    273.53 o 
  12  12  10      125.37       69.37    298.15 o 
   0  14  10   257245.00   261016.70   1886.45 o 
   2  14  10       42.21      -38.95     79.53 o 
   4  14  10    45487.77    48242.82    584.53 o 
   6  14  10     2607.70     2780.22    215.12 o 
   8  14  10    10702.53    10568.28    483.76 o 
  10  14  10      246.68      -65.49    278.68 o 
  12  14  10      127.17      372.18    257.18 o 
   2  16  10     2479.48     2647.03    169.48 o 
   4  16  10      446.64      742.59    159.52 o 
   6  16  10     1603.13     1822.89    206.54 o 
   8  16  10     1218.28     1093.88    241.82 o 
  10  16  10      561.49      842.65    249.92 o 
  12  16  10        0.69        8.02    399.74 o 
   0  18  10    27916.94    26518.34    697.16 o 
   2  18  10      537.33      392.87    130.34 o 
   4  18  10    18587.57    19029.46    454.05 o 
   6  18  10      539.87      410.71    170.75 o 
   8  18  10     3932.66     3823.02    314.67 o 
  10  18  10        0.36     -123.82    223.37 o 
   2  20  10     2323.94     2170.33    187.52 o 
   4  20  10       32.56      243.84    172.87 o 
   6  20  10      217.49      412.94    277.41 o 
   8  20  10      259.98      251.87    207.77 o 
  10  20  10        2.67     -165.70    222.70 o 
   0  22  10    34118.07    34430.97    818.82 o 
   2  22  10     7099.57     7274.02    402.88 o 
   4  22  10    13529.86    13766.89    450.91 o 
   6  22  10      746.52      869.66    254.46 o 
   8  22  10      676.75      777.40    275.88 o 
  10  22  10        0.29     -219.08    236.67 o 
   2  24  10     1154.35     1348.39    220.08 o 
   4  24  10      113.71       57.20    186.98 o 
   6  24  10      163.15      248.89    219.95 o 
   8  24  10       30.37      158.48    270.96 o 
  10  24  10      206.87      960.47    596.65 o 
   0  26  10    10363.73    10416.73    535.35 o 
   2  26  10     1488.65     1243.98    203.75 o 
   4  26  10     7645.19     8041.01    456.64 o 
   6  26  10      235.35      121.93    199.70 o 
   8  26  10     1662.14     2260.26    447.40 o 
   2  28  10     1078.10     1068.22    213.47 o 
   4  28  10      204.04     -185.32    185.32 o 
   6  28  10      128.89        5.70    265.74 o 
   8  28  10       81.62      553.77    279.47 o 
   0  30  10     4829.81     5214.39    454.62 o 
   2  30  10      167.98     -108.25    161.85 o 
   4  30  10     1652.03     1850.74    281.38 o 
   6  30  10      263.26      300.51    237.57 o 
   2  32  10       36.07      -72.72    177.69 o 
   4  32  10       44.83      189.32    222.83 o 
   6  32  10      210.64      372.89    323.47 o 
   0  34  10     1782.15     1244.27    346.81 o 
   2  34  10       34.35       -0.82    190.42 o 
   4  34  10     1847.94     2268.39    396.58 o 
   1   1  11   164679.19   174610.75    777.59 o 
   3   1  11    21273.98    21031.84    280.51 o 
   5   1  11    41735.80    43962.07    496.42 o 
   7   1  11     4518.34     5037.11    224.30 o 
   9   1  11     8439.10     9357.38    364.66 o 
  11   1  11       40.42     -177.80    177.80 o 
  13   1  11      716.70      637.99    304.95 o 
   1   3  11    34381.44    38649.35    286.16 o 
   3   3  11    15292.51    14117.87    282.57 o 
   5   3  11   110462.05   117834.22    875.95 o 
   7   3  11     1365.32     1478.36    162.99 o 
   9   3  11    10115.74    10964.26    432.79 o 
  11   3  11     1195.25     1256.74    282.02 o 
  13   3  11      302.65      -27.11    370.44 o 
   1   5  11   103709.58   109274.23    646.71 o 
   3   5  11    19011.72    21334.24    256.10 o 
   5   5  11   106020.46   112082.84    928.85 o 
   7   5  11     2625.27     2827.81    191.99 o 
   9   5  11     5243.14     4802.15    331.91 o 
  11   5  11       14.48     -170.02    170.02 o 
  13   5  11      147.24     -203.74    480.23 o 
   1   7  11   177777.66   191850.02   1004.45 o 
   3   7  11    27379.75    30422.86    333.12 o 
   5   7  11    38243.80    39156.13    477.06 o 
   7   7  11     1167.64      810.82    149.86 o 
   9   7  11     6050.19     5661.87    303.85 o 
  11   7  11        1.69     -203.11    203.11 o 
   1   9  11    67172.88    67487.74    515.30 o 
   3   9  11    20798.80    21725.75    286.01 o 
   5   9  11    30535.58    30780.95    427.84 o 
   7   9  11      441.86      230.04    148.12 o 
   9   9  11     9719.40     9048.34    502.40 o 
  11   9  11      404.85      147.39    231.78 o 
   1  11  11    59839.34    62203.10    533.52 o 
   3  11  11    36382.93    35583.58    390.04 o 
   5  11  11    42729.37    43193.84    649.32 o 
   7  11  11     1028.72      887.28    210.36 o 
   9  11  11     6025.41     5724.34    448.90 o 
  11  11  11       31.79     -106.17    340.28 o 
   1  13  11    85915.91    86195.48    674.30 o 
   3  13  11    22372.73    24444.72    404.43 o 
   5  13  11    31040.02    31243.14    560.38 o 
   7  13  11     1057.92     1411.48    204.67 o 
   9  13  11     3677.65     3658.24    313.33 o 
  11  13  11       68.68      207.69    281.16 o 
   1  15  11    17575.93    19566.87    375.08 o 
   3  15  11    11177.64    10587.56    339.03 o 
   5  15  11    18036.62    20063.65    535.96 o 
   7  15  11     2479.11     2239.09    232.65 o 
   9  15  11     5942.12     6636.74    385.58 o 
  11  15  11       35.72      -57.69    237.15 o 
   1  17  11    38841.88    38380.32    650.81 o 
   3  17  11     1701.28     2206.15    183.38 o 
   5  17  11    19925.49    17804.37    579.85 o 
   7  17  11     2202.45     1754.25    254.71 o 
   9  17  11     3920.62     2945.49    298.91 o 
  11  17  11       13.09      187.51    262.42 o 
   1  19  11    14705.26    14464.51    363.16 o 
   3  19  11     3939.77     3388.01    221.68 o 
   5  19  11    16720.87    17144.10    628.72 o 
   7  19  11      518.88      175.92    192.56 o 
   9  19  11     1071.49      900.76    249.84 o 
  11  19  11       78.11      114.30    320.76 o 
   1  21  11     7775.96     7438.66    506.89 o 
   3  21  11     3900.19     4442.45    260.36 o 
   5  21  11    13890.59    13075.74    454.40 o 
   7  21  11      985.63     1493.97    284.97 o 
   9  21  11      850.03      607.76    284.24 o 
   1  23  11    18564.59    18563.28    490.37 o 
   3  23  11     3013.09     2549.90    234.11 o 
   5  23  11    10852.07    11541.26    448.95 o 
   7  23  11      222.09      407.28    238.67 o 
   9  23  11     1220.67     1571.06    361.28 o 
   1  25  11    13884.09    13086.54    405.82 o 
   3  25  11     6204.60     5686.83    459.54 o 
   5  25  11     4364.32     3815.98    318.32 o 
   7  25  11      102.38      258.91    244.47 o 
   9  25  11     1046.50      974.55    309.01 o 
   1  27  11     4429.26     4509.84    397.14 o 
   3  27  11     2047.23     1909.95    262.35 o 
   5  27  11      382.72      585.89    223.47 o 
   7  27  11      313.98      240.64    215.18 o 
   1  29  11     3033.82     2884.62    286.32 o 
   3  29  11     2224.10     2181.61    276.47 o 
   5  29  11      808.81      851.50    251.01 o 
   7  29  11      171.01      179.06    221.26 o 
   1  31  11     1612.25     1066.70    220.98 o 
   3  31  11     1132.74      719.02    243.29 o 
   5  31  11     2669.51     2912.71    334.93 o 
   1  33  11     1844.11     1490.29    249.78 o 
   3  33  11      385.08      605.23    242.93 o 
   5  33  11     1986.78     1323.88    358.63 o 
   1  35  11      784.48      823.67    412.98 o 
   0   0  12   326219.75   346602.63   4097.76 o 
   4   0  12    64437.97    61011.81    817.18 o 
   8   0  12    18245.67    15757.71    597.31 o 
  12   0  12      423.85      230.39    307.53 o 
   2   2  12     8795.52     9100.86    138.94 o 
   4   2  12     9656.05     9270.67    198.36 o 
   6   2  12    24584.27    22760.96    387.99 o 
   8   2  12     2278.21     2299.82    205.10 o 
  10   2  12     1756.46     2122.21    246.45 o 
  12   2  12       10.10     -103.29    199.38 o 
   0   4  12   204156.22   224091.52   1448.00 o 
   2   4  12     3409.07     3908.69    116.13 o 
   4   4  12   315476.69   313927.88   1491.41 o 
   6   4  12       10.89      -84.64    106.10 o 
   8   4  12    27981.27    27219.09    484.79 o 
  10   4  12      462.34      340.01    191.78 o 
  12   4  12       61.07      -42.59    200.82 o 
   2   6  12    64163.92    68510.23    444.57 o 
   4   6  12    27202.48    26460.35    331.32 o 
   6   6  12    17873.14    15536.73    363.24 o 
   8   6  12      542.54      449.03    168.94 o 
  10   6  12     2358.14     2553.47    261.97 o 
  12   6  12        6.52     -181.30    219.50 o 
   0   8  12   329498.97   362466.53   4005.61 o 
   2   8  12     4346.85     4934.47    144.71 o 
   4   8  12    56378.93    53852.57    491.99 o 
   6   8  12      411.11      453.53    128.35 o 
   8   8  12     9238.60     8725.98    339.44 o 
  10   8  12        3.40      399.26    213.38 o 
  12   8  12      399.36      306.31    260.93 o 
   2  10  12    11133.49    11437.26    219.58 o 
   4  10  12     9625.95    10842.84    278.74 o 
   6  10  12      926.43      900.12    167.04 o 
   8  10  12      878.63      794.04    199.51 o 
  10  10  12     2901.86     3359.41    366.46 o 
  12  10  12       24.88      517.97    316.25 o 
   0  12  12    77504.53    83501.36   1075.31 o 
   2  12  12      948.93      715.96     98.04 o 
   4  12  12    86269.13    86121.41    827.50 o 
   6  12  12     4453.63     3869.11    299.09 o 
   8  12  12    13003.31    13444.21    462.02 o 
  10  12  12       69.38      -72.61    214.43 o 
  12  12  12       86.45      453.31    335.87 o 
   2  14  12    19385.92    20711.54    381.30 o 
   4  14  12     1538.29     2014.01    175.49 o 
   6  14  12    24067.54    23748.86    534.79 o 
   8  14  12        1.77      319.73    264.81 o 
  10  14  12      541.06      514.40    223.54 o 
  12  14  12        5.28      349.75    298.24 o 
   0  16  12    66118.32    67897.60   1042.39 o 
   2  16  12     3417.39     3029.02    244.37 o 
   4  16  12    74794.93    77454.19    948.17 o 
   6  16  12      324.57      -28.63    184.77 o 
   8  16  12    10452.95    11054.09    448.02 o 
  10  16  12       50.05       85.84    221.75 o 
   2  18  12     6376.79     6295.32    296.32 o 
   4  18  12      751.15      591.45    179.44 o 
   6  18  12     5800.76     6840.28    405.32 o 
   8  18  12       32.38      171.27    198.61 o 
  10  18  12      540.46      671.54    245.46 o 
   0  20  12    58388.79    62955.39   1088.48 o 
   2  20  12       28.93     -110.72    110.72 o 
   4  20  12    20888.78    21541.35    538.24 o 
   6  20  12      432.29      172.14    277.26 o 
   8  20  12     2728.14     3076.94    359.98 o 
  10  20  12      123.30      224.50    278.99 o 
   2  22  12     7302.31     7088.31    308.93 o 
   4  22  12       22.23      320.22    191.00 o 
   6  22  12     3227.11     2812.02    289.83 o 
   8  22  12       46.21      101.61    243.35 o 
  10  22  12      462.22       44.91    424.30 o 
   0  24  12    33074.13    32586.54   1413.99 o 
   2  24  12       65.03      -77.81    163.84 o 
   4  24  12    20574.28    20743.01    597.54 o 
   6  24  12      383.27      286.27    204.52 o 
   8  24  12     2560.91     2814.21    411.69 o 
   2  26  12     9803.32     9682.48    420.63 o 
   4  26  12      243.73      328.00    199.88 o 
   6  26  12      502.39      508.39    216.95 o 
   8  26  12        0.21      466.99    269.14 o 
   0  28  12     9162.75    10154.75    560.92 o 
   2  28  12       19.36     -148.86    148.86 o 
   4  28  12     4910.67     5601.76    369.22 o 
   6  28  12      261.12     -119.61    201.87 o 
   8  28  12      697.06      678.22    439.26 o 
   2  30  12     1144.53     1104.33    250.14 o 
   4  30  12       31.77       68.68    196.51 o 
   6  30  12      377.57      195.74    377.71 o 
   0  32  12     2399.43     3210.95    508.66 o 
   2  32  12      219.77      154.90    205.07 o 
   4  32  12     3424.27     4117.45    489.15 o 
   2  34  12      998.35      928.94    254.91 o 
   1   1  13     2585.86     3651.57    166.99 o 
   3   1  13    16723.71    20534.82    288.21 o 
   5   1  13    14379.77    14287.34    329.00 o 
   7   1  13      477.91      735.60    152.97 o 
   9   1  13        1.83       92.00    180.10 o 
  11   1  13        2.05      -51.76    187.88 o 
  13   1  13        0.10     -303.83    303.83 o 
   1   3  13      689.66      663.51     58.88 o 
   3   3  13    11116.83    13994.50    214.68 o 
   5   3  13    20373.74    19816.13    379.76 o 
   7   3  13     1944.46     2133.02    240.64 o 
   9   3  13      150.60      138.01    172.96 o 
  11   3  13      682.73      229.57    200.02 o 
  13   3  13        3.54      124.89    618.48 o 
   1   5  13     4313.24     3725.61    123.21 o 
   3   5  13      339.05      264.14     84.73 o 
   5   5  13    11363.98    11769.56    283.15 o 
   7   5  13     2849.59     3668.55    216.70 o 
   9   5  13     1581.93      988.06    205.07 o 
  11   5  13      113.43      123.40    211.27 o 
  13   5  13       25.09     -157.41    365.19 o 
   1   7  13     3141.22     3378.32    142.03 o 
   3   7  13     1819.62     2107.41    108.30 o 
   5   7  13      337.83      351.34    114.72 o 
   7   7  13      263.52      123.39    151.77 o 
   9   7  13      670.79      429.60    209.54 o 
  11   7  13       28.95      264.18    222.83 o 
   1   9  13    10070.04    11031.40    219.55 o 
   3   9  13     8247.49     8770.32    224.83 o 
   5   9  13      791.08      641.51    166.96 o 
   7   9  13     2791.54     2734.98    232.20 o 
   9   9  13       31.31      132.94    222.04 o 
  11   9  13        7.62     -239.02    239.02 o 
   1  11  13     1115.71     1242.65    119.61 o 
   3  11  13       12.27      -78.22     79.73 o 
   5  11  13      901.94      607.75    128.60 o 
   7  11  13     7468.71     6569.34    442.38 o 
   9  11  13      417.09      579.30    226.88 o 
  11  11  13       61.64       47.36    260.42 o 
   1  13  13     6278.12     6794.93    260.32 o 
   3  13  13     7749.09     6467.17    215.42 o 
   5  13  13     2326.96     2691.54    204.49 o 
   7  13  13       13.89       13.19    163.23 o 
   9  13  13      103.33       28.08    203.60 o 
  11  13  13       27.21     -129.86    221.53 o 
   1  15  13      474.09      764.63    157.28 o 
   3  15  13      162.49      370.34    141.92 o 
   5  15  13     2557.01     2327.53    207.11 o 
   7  15  13      165.97      -74.41    163.51 o 
   9  15  13      290.48      315.39    202.78 o 
  11  15  13      399.30      429.73    249.81 o 
   1  17  13      780.74      273.28    124.58 o 
   3  17  13     2546.95     2292.05    225.34 o 
   5  17  13     1855.57     1795.17    223.51 o 
   7  17  13      223.82      107.52    197.92 o 
   9  17  13       60.37       92.10    212.43 o 
  11  17  13       30.54      -74.02    222.86 o 
   1  19  13       13.89     -110.46    110.46 o 
   3  19  13     2075.17     1437.41    208.01 o 
   5  19  13     1546.09     1472.02    236.41 o 
   7  19  13       74.07      295.01    232.92 o 
   9  19  13        0.10      -12.58    285.66 o 
  11  19  13        0.54     -494.79    494.79 o 
   1  21  13       11.16     -121.65    121.65 o 
   3  21  13      351.33       51.97    165.27 o 
   5  21  13     1203.66      927.07    222.60 o 
   7  21  13      229.91     -123.99    211.49 o 
   9  21  13      183.13     -354.15    372.47 o 
   1  23  13      967.11     1022.35    185.08 o 
   3  23  13       36.60      157.21    186.05 o 
   5  23  13     1112.87      732.82    222.38 o 
   7  23  13      337.08     -111.78    222.65 o 
   9  23  13       97.90      -18.63    250.62 o 
   1  25  13        5.90     -130.99    149.62 o 
   3  25  13      523.69      310.10    201.85 o 
   5  25  13      187.24       -0.24    190.57 o 
   7  25  13       52.41      174.64    240.03 o 
   9  25  13        6.84     -301.60    408.15 o 
   1  27  13      323.57      107.53    166.58 o 
   3  27  13       32.60      216.23    189.18 o 
   5  27  13       37.53      186.46    211.39 o 
   7  27  13      502.79      587.74    283.21 o 
   1  29  13      475.94      112.57    193.44 o 
   3  29  13      197.36      149.69    196.91 o 
   5  29  13        1.95       -1.29    206.66 o 
   7  29  13      115.72      125.00    322.43 o 
   1  31  13        0.46     -179.19    179.19 o 
   3  31  13       12.65      138.65    219.57 o 
   5  31  13      174.94      177.27    223.90 o 
   1  33  13      246.67      310.25    203.51 o 
   3  33  13        1.13      -52.72    215.96 o 
   1  35  13       95.28      167.46    364.32 o 
   2   0  14   358034.72   365522.31   2120.41 o 
   6   0  14    33472.50    32158.60    722.56 o 
  10   0  14     2488.28     2363.12    367.30 o 
   0   2  14   154410.33   141110.20    988.71 o 
   2   2  14    17172.19    18451.49    211.89 o 
   4   2  14    32442.84    29626.83    384.48 o 
   6   2  14     1224.52     1214.74    168.57 o 
   8   2  14    14752.32    16380.88    410.84 o 
  10   2  14       35.68     -128.61    172.88 o 
  12   2  14     1043.33      917.98    284.91 o 
   2   4  14    78365.04    75584.59    484.07 o 
   4   4  14     7841.28    10091.58    231.77 o 
   6   4  14    48353.82    49290.79    689.24 o 
   8   4  14     2295.35     2679.52    220.56 o 
  10   4  14     2987.07     3419.36    284.88 o 
  12   4  14        0.46     -191.48    235.48 o 
   0   6  14   136575.00   127530.98    973.79 o 
   2   6  14     5382.67     6197.38    157.78 o 
   4   6  14    96221.48    93624.27    653.96 o 
   6   6  14     3396.06     3590.56    203.26 o 
   8   6  14     3479.09     4021.46    312.62 o 
  10   6  14       45.43     -193.36    193.36 o 
  12   6  14      542.99      782.66    275.39 o 
   2   8  14    85932.55    85999.28    617.57 o 
   4   8  14     1398.12      944.39    125.01 o 
   6   8  14    59548.52    60649.64    746.44 o 
   8   8  14       22.42       -6.70    176.54 o 
  10   8  14     2458.20     3568.90    367.58 o 
  12   8  14      106.33       15.99    261.94 o 
   0  10  14    21318.60    18072.47    441.87 o 
   2  10  14     1004.65     1403.51    119.56 o 
   4  10  14    28867.58    28307.13    416.61 o 
   6  10  14      715.45      301.16    155.38 o 
   8  10  14     9290.17    11314.59    438.21 o 
  10  10  14      124.30      109.94    275.85 o 
  12  10  14      393.80      859.02    266.84 o 
   2  12  14    68127.93    72252.78    701.57 o 
   4  12  14      394.16      838.84    156.47 o 
   6  12  14    20936.81    19720.02    551.02 o 
   8  12  14        0.67      141.26    175.70 o 
  10  12  14      868.57      689.91    264.00 o 
  12  12  14      134.74     -207.36    238.40 o 
   0  14  14    65812.40    67963.45   1266.43 o 
   2  14  14     3164.99     3287.65    193.02 o 
   4  14  14    23772.50    24934.14    519.69 o 
   6  14  14     1032.77     1302.20    199.55 o 
   8  14  14     4259.72     4957.27    338.59 o 
  10  14  14      330.68      354.46    224.76 o 
   2  16  14    63981.99    68300.59    962.11 o 
   4  16  14    13404.21    13185.31    586.40 o 
   6  16  14    14050.13    15576.61    550.67 o 
   8  16  14        0.93      320.70    207.28 o 
  10  16  14     2428.47     2438.62    434.50 o 
   0  18  14    42386.54    41873.09    857.68 o 
   2  18  14       41.42     -143.25    143.25 o 
   4  18  14    18391.19    19768.62    505.43 o 
   6  18  14     1331.42     1975.29    285.57 o 
   8  18  14     3023.98     3932.55    451.60 o 
  10  18  14        0.44     -185.09    307.59 o 
   2  20  14    24312.54    26121.15    506.52 o 
   4  20  14     4055.59     4271.94    298.77 o 
   6  20  14    11649.79    12090.88    452.42 o 
   8  20  14      207.22     -211.90    211.90 o 
  10  20  14      337.25      253.84    279.04 o 
   0  22  14    13815.56    13151.65    550.13 o 
   2  22  14      725.13      667.95    174.78 o 
   4  22  14    16643.66    18259.20    585.04 o 
   6  22  14      660.66     1227.56    244.03 o 
   8  22  14      948.02     1650.36    306.67 o 
  10  22  14       81.83     -640.31    640.31 o 
   2  24  14    15124.45    15834.89    496.40 o 
   4  24  14      151.44       44.43    187.03 o 
   6  24  14     5589.42     5562.88    372.72 o 
   8  24  14      342.51      729.40    273.15 o 
   0  26  14     8743.68     8977.26    555.28 o 
   2  26  14       54.57      169.30    190.21 o 
   4  26  14     4025.16     4514.53    337.67 o 
   6  26  14      177.45      360.66    219.85 o 
   8  26  14     1549.42     2166.68    358.30 o 
   2  28  14     6891.93     7960.03    458.38 o 
   4  28  14      335.28      384.26    207.77 o 
   6  28  14     2663.78     2659.68    325.55 o 
   0  30  14     5336.04     4437.99    443.30 o 
   2  30  14        0.41      177.59    199.04 o 
   4  30  14     2983.26     3507.45    343.64 o 
   6  30  14       73.69      309.65    243.73 o 
   2  32  14     2577.43     3047.73    327.16 o 
   4  32  14       33.98      -10.03    208.69 o 
   0  34  14     2145.42     2184.33    498.36 o 
   2  34  14      152.35      270.57    299.81 o 
   1   1  15    28212.25    25718.47    254.00 o 
   3   1  15    49878.27    49238.80    413.90 o 
   5   1  15     4805.40     4138.95    219.35 o 
   7   1  15     9820.59     9040.51    303.14 o 
   9   1  15     1947.50     2435.44    258.52 o 
  11   1  15      436.40       17.95    202.35 o 
   1   3  15    89005.32    87580.16    517.46 o 
   3   3  15    49321.32    49654.43    412.52 o 
   5   3  15    39938.58    41317.14    567.06 o 
   7   3  15     6613.82     6222.20    291.63 o 
   9   3  15     1839.64     1867.63    227.00 o 
  11   3  15      254.57     -118.61    219.90 o 
   1   5  15    57478.06    57106.55    402.82 o 
   3   5  15    23411.06    24168.16    295.43 o 
   5   5  15    11301.89     9246.88    258.53 o 
   7   5  15     7972.86     7426.04    287.83 o 
   9   5  15     7131.96     7205.46    430.95 o 
  11   5  15      316.10      436.87    244.53 o 
   1   7  15    39613.23    36987.32    368.61 o 
   3   7  15    37911.27    36076.89    420.35 o 
   5   7  15    15514.00    17774.76    391.23 o 
   7   7  15     7261.09     5722.75    428.39 o 
   9   7  15     1461.23     1469.56    391.44 o 
  11   7  15      241.53      271.35    271.49 o 
   1   9  15    35434.32    34790.94    429.33 o 
   3   9  15    51210.92    52155.54    568.38 o 
   5   9  15    11399.24    11791.37    399.12 o 
   7   9  15      194.04       91.25    171.28 o 
   9   9  15     1410.94     1406.96    241.91 o 
  11   9  15      348.18       94.13    222.79 o 
   1  11  15    58440.10    56591.24    601.41 o 
   3  11  15    27538.19    28020.66    423.24 o 
   5  11  15     7206.27     7841.20    294.02 o 
   7  11  15    10422.58     9385.38    362.80 o 
   9  11  15     3314.60     3505.69    312.12 o 
  11  11  15      249.36       -2.49    231.70 o 
   1  13  15    14752.74    14616.42    332.16 o 
   3  13  15    24974.83    25437.59    502.14 o 
   5  13  15     8922.64     7731.95    396.99 o 
   7  13  15     9883.49    10829.48    479.43 o 
   9  13  15      947.46      870.33    234.85 o 
  11  13  15      393.52      382.75    245.85 o 
   1  15  15    38564.45    38109.69    547.53 o 
   3  15  15    39952.04    39728.94    661.24 o 
   5  15  15     7046.30     8088.11    354.82 o 
   7  15  15     1145.49      892.34    232.75 o 
   9  15  15     1634.92     1900.70    274.98 o 
  11  15  15       54.34      171.44    243.53 o 
   1  17  15     5627.44     5879.77    258.48 o 
   3  17  15      802.62      799.48    180.13 o 
   5  17  15     7721.71     7049.57    353.89 o 
   7  17  15     2636.28     2603.94    291.11 o 
   9  17  15     2107.91     1566.85    308.68 o 
  11  17  15      133.60      348.28    450.93 o 
   1  19  15    22262.38    22968.08    540.80 o 
   3  19  15     5607.96     4763.40    423.95 o 
   5  19  15     7864.46     7360.53    372.58 o 
   7  19  15     3108.79     2916.12    310.63 o 
   9  19  15      298.06      152.70    253.30 o 
   1  21  15     7177.22     7416.68    313.80 o 
   3  21  15    11477.97    12428.92    478.73 o 
   5  21  15      576.16      238.22    196.17 o 
   7  21  15      863.06      506.70    252.16 o 
   9  21  15      563.33      559.54    295.76 o 
   1  23  15     6270.48     6054.89    305.43 o 
   3  23  15     9649.00     9255.50    570.45 o 
   5  23  15     4785.81     5361.54    373.17 o 
   7  23  15     1938.78     1889.37    327.45 o 
   9  23  15      583.14      554.12    374.21 o 
   1  25  15     2560.75     2887.60    307.13 o 
   3  25  15     1995.28     2456.75    278.32 o 
   5  25  15     1588.83     1435.64    259.83 o 
   7  25  15      491.65      744.29    294.07 o 
   1  27  15     8733.63     9204.76    427.61 o 
   3  27  15     3966.41     4111.64    373.68 o 
   5  27  15     1154.38     1436.81    284.16 o 
   7  27  15     1233.24     1226.63    349.56 o 
   1  29  15     1244.95     1796.80    248.75 o 
   3  29  15      472.94      722.46    302.60 o 
   5  29  15      936.42      878.44    248.82 o 
   1  31  15     1260.25     1032.00    321.73 o 
   3  31  15     2989.17     3022.86    330.55 o 
   5  31  15      937.64      980.52    258.97 o 
   1  33  15      477.37      677.72    243.54 o 
   3  33  15      407.26      397.01    249.04 o 
   0   0  16    21546.74    27332.94    540.23 o 
   4   0  16     7991.22     8750.53    306.25 o 
   8   0  16        4.34     -114.59    218.55 o 
  12   0  16      238.19     -248.21    362.59 o 
   2   2  16     5941.34     4537.33    129.01 o 
   4   2  16       35.80      -83.32     83.32 o 
   6   2  16     2229.69     2036.82    192.83 o 
   8   2  16        4.82     -218.25    218.25 o 
  10   2  16       42.41      -73.13    204.06 o 
  12   2  16        0.52      -32.90    246.49 o 
   0   4  16    33617.40    35160.77    432.41 o 
   2   4  16      169.67      156.30     62.19 o 
   4   4  16    18447.97    17978.71    292.34 o 
   6   4  16     5770.41     5833.41    255.77 o 
   8   4  16     3525.12     2569.14    280.94 o 
  10   4  16        7.20     -221.37    221.37 o 
  12   4  16       72.40      -95.03    274.59 o 
   2   6  16    13417.49    16390.86    249.08 o 
   4   6  16      227.15      212.83    121.12 o 
   6   6  16     1917.53     1777.99    201.96 o 
   8   6  16     1924.98     1984.26    238.36 o 
  10   6  16      554.13      -33.56    236.39 o 
  12   6  16       75.66      167.23    301.11 o 
   0   8  16    75086.05    80836.07    968.97 o 
   2   8  16     2232.27     2280.56    178.11 o 
   4   8  16    12263.85    12017.36    283.74 o 
   6   8  16     1514.04     2090.61    211.32 o 
   8   8  16      166.73      211.58    186.12 o 
  10   8  16       44.09      240.89    213.23 o 
  12   8  16      127.62      276.48    255.63 o 
   2  10  16      250.66      259.35    107.90 o 
   4  10  16       79.76      132.64    136.82 o 
   6  10  16     6408.33     7092.39    312.87 o 
   8  10  16       23.56     -137.13    173.57 o 
  10  10  16      326.32      275.43    228.37 o 
  12  10  16        0.78      192.75    271.50 o 
   0  12  16    10522.50     9173.84    378.09 o 
   2  12  16     1368.74     1921.32    160.63 o 
   4  12  16     2659.65     2091.51    199.75 o 
   6  12  16      398.60      581.91    176.08 o 
   8  12  16      913.20      327.80    190.73 o 
  10  12  16       53.23      117.69    211.32 o 
   2  14  16     1437.71     1737.21    167.22 o 
   4  14  16     8402.53     7416.80    369.68 o 
   6  14  16     8675.77     7036.40    379.27 o 
   8  14  16      148.31       47.29    208.86 o 
  10  14  16       49.08     -111.20    208.99 o 
   0  16  16    13271.62    11405.56    554.82 o 
   2  16  16      270.26      147.19    127.81 o 
   4  16  16    20157.21    18782.47    515.16 o 
   6  16  16      671.60      317.52    206.58 o 
   8  16  16      675.01      656.97    250.09 o 
  10  16  16       23.98     -210.48    210.48 o 
   2  18  16     2248.56     2182.43    230.32 o 
   4  18  16     1894.71     1636.18    225.30 o 
   6  18  16      270.40     -149.17    200.78 o 
   8  18  16      332.87      -76.17    217.86 o 
  10  18  16      117.52      117.64    271.83 o 
   0  20  16    10417.03    10037.13    480.31 o 
   2  20  16      311.97      198.22    170.63 o 
   4  20  16       51.84      330.22    187.08 o 
   6  20  16      207.56      242.54    216.84 o 
   8  20  16      287.92      -12.24    234.54 o 
  10  20  16        3.75     -596.65    596.65 o 
   2  22  16     1585.58     1260.82    224.56 o 
   4  22  16      444.76      542.79    205.63 o 
   6  22  16        1.42        7.15    216.35 o 
   8  22  16      566.62      130.60    270.96 o 
   0  24  16     2450.06     2234.03    331.91 o 
   2  24  16       12.99     -160.40    160.40 o 
   4  24  16     3076.23     2933.92    293.72 o 
   6  24  16       25.61      257.43    238.46 o 
   8  24  16      669.93      440.94    390.69 o 
   2  26  16      211.99      102.50    194.99 o 
   4  26  16      757.25      700.74    230.15 o 
   6  26  16      172.59      120.20    235.93 o 
   8  26  16      533.09      640.31    452.77 o 
   0  28  16     4421.96     4455.50    912.97 o 
   2  28  16       10.23     -171.77    171.77 o 
   4  28  16      889.55      985.02    264.94 o 
   6  28  16       61.95       62.46    226.76 o 
   2  30  16        1.23      -57.86    203.46 o 
   4  30  16      422.01      583.30    238.98 o 
   0  32  16       13.36       80.42    281.82 o 
   2  32  16        0.65      118.81    205.59 o 
   4  32  16      421.64      195.31    283.85 o 
   1   1  17     8088.46     9397.03    171.34 o 
   3   1  17     1473.38     1384.77    117.03 o 
   5   1  17     1294.68     1403.33    146.48 o 
   7   1  17     1589.38     2146.38    283.10 o 
   9   1  17       85.35       -7.33    193.89 o 
  11   1  17      859.47     1206.41    275.23 o 
   1   3  17     4295.92     4392.27    127.42 o 
   3   3  17     6409.81     5813.33    165.41 o 
   5   3  17      520.89      742.38    130.37 o 
   7   3  17      519.00      653.02    191.89 o 
   9   3  17      350.09     -110.60    247.31 o 
  11   3  17      306.25      273.89    273.72 o 
   1   5  17      192.85      251.90     76.76 o 
   3   5  17     8053.39     8557.14    239.56 o 
   5   5  17      373.72      557.04    149.04 o 
   7   5  17       95.50       94.21    174.72 o 
   9   5  17      425.62       83.05    206.14 o 
  11   5  17      595.96      528.05    290.38 o 
   1   7  17        6.90      -68.84     90.17 o 
   3   7  17      528.62      326.55    106.97 o 
   5   7  17     8159.67     7042.08    280.96 o 
   7   7  17    13309.78    15257.73    432.42 o 
   9   7  17      432.22      651.88    212.17 o 
  11   7  17      303.47      249.56    279.19 o 
   1   9  17     2662.27     2135.39    150.34 o 
   3   9  17        6.88      -59.83    115.66 o 
   5   9  17     3370.83     3971.57    235.75 o 
   7   9  17     8028.96     7914.86    402.39 o 
   9   9  17      148.37       56.53    225.86 o 
  11   9  17      172.66      104.67    223.59 o 
   1  11  17     4500.85     4037.75    191.72 o 
   3  11  17     7198.79     6443.99    278.26 o 
   5  11  17       29.19      -14.89    167.22 o 
   7  11  17      294.10      630.58    192.95 o 
   9  11  17      123.10      -60.72    193.56 o 
  11  11  17      328.34      101.57    226.80 o 
   1  13  17      251.60     -104.47    104.47 o 
   3  13  17      119.78      259.77    143.21 o 
   5  13  17      157.19      224.41    178.97 o 
   7  13  17      835.25     1155.03    250.43 o 
   9  13  17        3.22     -172.91    172.91 o 
  11  13  17      387.55      665.20    273.32 o 
   1  15  17     8205.66     7965.87    282.61 o 
   3  15  17     6226.35     5967.21    502.00 o 
   5  15  17      764.84      443.01    217.77 o 
   7  15  17     1238.03     1828.31    269.38 o 
   9  15  17       55.03     -214.61    214.61 o 
  11  15  17      248.32      -10.64    321.82 o 
   1  17  17      216.70      507.31    141.87 o 
   3  17  17     1117.24     1058.17    199.03 o 
   5  17  17      317.76       10.45    201.30 o 
   7  17  17       52.37      205.51    228.65 o 
   9  17  17        0.71     -229.06    229.86 o 
   1  19  17     1229.11     1327.61    186.89 o 
   3  19  17     4696.30     4835.38    314.26 o 
   5  19  17      104.65       45.46    201.24 o 
   7  19  17      587.79     1028.97    248.66 o 
   9  19  17       54.30      -15.96    262.19 o 
   1  21  17        0.91     -135.63    135.63 o 
   3  21  17      154.63      272.51    182.67 o 
   5  21  17        2.18     -164.71    173.10 o 
   7  21  17      110.46      101.64    267.74 o 
   9  21  17        1.63     -194.56    340.28 o 
   1  23  17      368.27      194.14    164.62 o 
   3  23  17       58.59       19.98    187.48 o 
   5  23  17      631.12      358.38    212.12 o 
   7  23  17      764.69     1465.57    315.69 o 
   9  23  17       55.22     -567.55    567.55 o 
   1  25  17      252.24      174.83    189.18 o 
   3  25  17       48.90      397.20    210.05 o 
   5  25  17       16.81     -152.34    193.65 o 
   7  25  17       63.27      149.13    260.69 o 
   1  27  17      502.28      368.35    208.40 o 
   3  27  17     1597.65     1805.88    270.48 o 
   5  27  17       52.02      -45.57    205.08 o 
   7  27  17      900.93     1371.42    394.34 o 
   1  29  17      151.97      292.03    215.58 o 
   3  29  17        2.69      180.81    217.11 o 
   5  29  17        2.24      196.27    213.45 o 
   1  31  17      990.54     1337.78    261.62 o 
   3  31  17      429.53      354.25    225.61 o 
   1  33  17        7.36      686.43    283.34 o 
   2   0  18   131306.30   133640.80   1038.79 o 
   6   0  18    23861.35    23245.09    744.32 o 
  10   0  18     4052.72     4419.48    814.94 o 
   0   2  18    14850.58    17144.00    321.26 o 
   2   2  18     1535.56     1733.21    108.52 o 
   4   2  18    10327.98    10962.48    335.52 o 
   6   2  18      224.32      -28.91    148.88 o 
   8   2  18     1987.77     2306.80    254.23 o 
  10   2  18      500.97      769.21    291.13 o 
  12   2  18      268.70     -121.25    274.31 o 
   2   4  18   156819.08   159265.34    900.16 o 
   4   4  18        3.55     -105.33    105.33 o 
   6   4  18     8293.21     8781.19    399.40 o 
   8   4  18      400.75      544.96    194.88 o 
  10   4  18     1049.01      807.07    248.82 o 
  12   4  18        2.19     -275.71    328.39 o 
   0   6  18     8874.57    10373.75    328.87 o 
   2   6  18     2687.90     3064.85    160.81 o 
   4   6  18     1132.26     1047.67    155.96 o 
   6   6  18     2402.32     2421.97    230.37 o 
   8   6  18     3369.69     4309.18    305.83 o 
  10   6  18        0.54     -194.05    194.05 o 
  12   6  18      446.56      547.87    289.85 o 
   2   8  18    69670.55    65065.08    676.49 o 
   4   8  18      483.49      177.76    134.28 o 
   6   8  18    50875.39    51235.40    719.90 o 
   8   8  18      415.35      385.00    190.76 o 
  10   8  18      474.15       -7.51    234.33 o 
  12   8  18        1.94     -101.42    257.60 o 
   0  10  18    20642.82    21522.02    844.39 o 
   2  10  18      189.96      315.84    135.97 o 
   4  10  18    12278.49    12033.72    481.42 o 
   6  10  18     2037.14     2073.11    237.96 o 
   8  10  18     3011.46     3573.54    282.10 o 
  10  10  18        7.22       88.15    217.06 o 
   2  12  18    69267.26    67011.02   1025.02 o 
   4  12  18     5719.38     4842.43    292.91 o 
   6  12  18    13019.12    14608.78    478.45 o 
   8  12  18       26.76       84.47    213.64 o 
  10  12  18     1380.32     1591.13    280.22 o 
   0  14  18     2520.20     1663.76    239.19 o 
   2  14  18      297.12       33.61    145.68 o 
   4  14  18       78.46     -173.55    173.55 o 
   6  14  18      368.83      430.98    214.77 o 
   8  14  18      833.20     1091.78    257.15 o 
  10  14  18        5.85     -149.61    220.55 o 
   2  16  18    49551.72    46700.11    814.89 o 
   4  16  18      810.03      225.45    175.99 o 
   6  16  18     4239.64     4374.50    335.81 o 
   8  16  18      410.60      494.31    235.85 o 
  10  16  18      584.86      716.36    281.18 o 
   0  18  18     2632.58     2091.50    288.13 o 
   2  18  18     1825.68     1967.52    233.46 o 
   4  18  18     5479.22     4790.88    517.76 o 
   6  18  18       70.29      195.88    258.37 o 
   8  18  18      962.71      832.93    265.73 o 
  10  18  18       88.12      182.90    268.16 o 
   2  20  18    33216.57    30533.66    649.76 o 
   4  20  18      819.23      858.18    219.07 o 
   6  20  18     5399.12     5628.26    609.14 o 
   8  20  18      238.39      216.54    248.30 o 
   0  22  18     1174.12      559.26    238.38 o 
   2  22  18      281.54      594.54    201.39 o 
   4  22  18     1057.48      952.35    224.88 o 
   6  22  18       77.11      144.78    224.52 o 
   8  22  18      854.15     1074.85    309.73 o 
   2  24  18     7221.47     6438.90    408.96 o 
   4  24  18      160.30     -117.31    181.07 o 
   6  24  18     3731.98     4212.05    403.58 o 
   8  24  18       65.51      -42.80    245.74 o 
   0  26  18      697.89      564.01    273.85 o 
   2  26  18       76.29      -72.80    182.59 o 
   4  26  18      883.13      648.61    228.54 o 
   6  26  18      152.94      172.56    256.62 o 
   2  28  18     6231.17     5286.55    372.17 o 
   4  28  18      128.22       63.39    208.86 o 
   6  28  18     2616.10     3396.64    391.98 o 
   0  30  18     1911.20     2144.91    475.48 o 
   2  30  18        0.24      249.66    215.68 o 
   4  30  18      441.18      511.38    244.28 o 
   2  32  18     3079.93     3093.74    376.23 o 
   1   1  19    53944.19    51038.85    410.86 o 
   3   1  19    37704.13    39401.69    430.65 o 
   5   1  19     8124.66     8428.20    264.36 o 
   7   1  19     8741.87     9070.37    465.34 o 
   9   1  19       23.81     -201.63    201.63 o 
  11   1  19     1668.85     2087.63    367.74 o 
   1   3  19    30256.82    28250.22    329.10 o 
   3   3  19    43367.23    44432.93    512.11 o 
   5   3  19     7430.54     7483.86    427.13 o 
   7   3  19     3697.48     4263.30    280.43 o 
   9   3  19       75.37     -227.34    227.34 o 
  11   3  19     1665.31     1720.96    359.25 o 
   1   5  19    27569.86    25758.93    353.09 o 
   3   5  19    45970.20    49112.17    546.32 o 
   5   5  19      278.82      195.48    144.76 o 
   7   5  19    21030.58    23924.69    623.79 o 
   9   5  19      263.79      -97.49    208.02 o 
  11   5  19      671.69      785.91    267.83 o 
   1   7  19    19648.42    18214.84    307.75 o 
   3   7  19    22579.01    23217.06    519.92 o 
   5   7  19     1006.27     1476.47    191.64 o 
   7   7  19    26542.29    27486.39    608.89 o 
   9   7  19       20.65       11.29    189.85 o 
  11   7  19     1356.50     1364.98    289.04 o 
   1   9  19    26430.44    26718.52    411.28 o 
   3   9  19    16586.71    17797.42    375.68 o 
   5   9  19     8283.04     7566.62    354.10 o 
   7   9  19     7298.73     8418.39    363.52 o 
   9   9  19        4.95     -176.61    176.61 o 
  11   9  19     1289.98     1652.21    310.61 o 
   1  11  19    19286.16    20809.31    391.90 o 
   3  11  19     9991.01     9546.07    312.23 o 
   5  11  19     6169.13     7171.92    457.37 o 
   7  11  19     4840.28     5039.79    342.96 o 
   9  11  19        1.59     -254.86    297.58 o 
  11  11  19      808.97      964.18    290.08 o 
   1  13  19    18726.87    20391.28    401.34 o 
   3  13  19    16018.38    18310.23    454.48 o 
   5  13  19     7228.66     7008.64    360.11 o 
   7  13  19     6712.77     8222.08    470.66 o 
   9  13  19        1.19      131.23    262.56 o 
  11  13  19      808.65      374.85    416.46 o 
   1  15  19     5615.11     7265.23    389.40 o 
   3  15  19    17811.80    18671.09    486.41 o 
   5  15  19     1182.92     1367.63    242.76 o 
   7  15  19     5433.42     5539.65    561.24 o 
   9  15  19      189.66      -46.57    238.04 o 
   1  17  19    14617.30    16229.94    535.92 o 
   3  17  19    13625.33    16823.49    490.50 o 
   5  17  19     1704.31     1438.12    273.98 o 
   7  17  19     2771.74     3256.08    332.88 o 
   9  17  19       22.71      -48.74    255.25 o 
   1  19  19     6927.26     7706.51    486.69 o 
   3  19  19    12102.79    13358.11    499.03 o 
   5  19  19      558.01      738.01    244.65 o 
   7  19  19     1639.52     1385.53    272.49 o 
   9  19  19        0.61     -247.69    247.69 o 
   1  21  19     7266.34     7630.01    369.82 o 
   3  21  19    12243.10    13595.35    510.47 o 
   5  21  19      758.14      429.87    235.52 o 
   7  21  19     2404.35     3138.89    334.78 o 
   9  21  19      351.83     -596.65    596.65 o 
   1  23  19     3074.58     3677.59    303.73 o 
   3  23  19     1891.07     1776.17    255.44 o 
   5  23  19     1359.35     1233.45    281.50 o 
   7  23  19     2252.47     2501.43    328.40 o 
   1  25  19     3568.74     3836.25    314.17 o 
   3  25  19     2746.39     3594.88    318.74 o 
   5  25  19     1786.90     1275.37    298.87 o 
   7  25  19     1173.25     1722.11    338.76 o 
   1  27  19     1305.37     1459.09    252.78 o 
   3  27  19     1689.51     2017.26    283.88 o 
   5  27  19      441.04      208.32    254.89 o 
   1  29  19     2093.14     2046.42    290.92 o 
   3  29  19     1427.04     1477.42    271.72 o 
   5  29  19      945.19     1332.13    457.13 o 
   1  31  19      644.28      815.24    273.56 o 
   3  31  19      904.69      768.89    727.63 o 
   0   0  20     1869.08     1479.53    212.05 o 
   4   0  20     2263.65     2564.46    242.41 o 
   8   0  20      388.51      447.74    369.65 o 
   2   2  20    33013.30    37324.41    421.76 o 
   4   2  20     1486.93     1295.42    153.98 o 
   6   2  20     2676.85     1819.30    211.13 o 
   8   2  20       96.50     -165.14    165.14 o 
  10   2  20      250.26       -2.39    274.13 o 
   0   4  20    49237.44    48388.25    689.82 o 
   2   4  20      354.94      267.81    110.01 o 
   4   4  20      310.66      205.00    122.38 o 
   6   4  20      216.62      193.93    171.57 o 
   8   4  20      472.14     -167.68    167.68 o 
  10   4  20       82.32      -49.89    226.70 o 
   2   6  20    52066.11    55614.71    596.24 o 
   4   6  20     1688.85     1631.68    166.89 o 
   6   6  20     9483.53     8489.91    346.97 o 
   8   6  20      261.94      -17.40    175.49 o 
  10   6  20       17.79      100.59    228.84 o 
   0   8  20       33.96     -128.62    128.62 o 
   2   8  20      114.72      164.93    130.01 o 
   4   8  20     9008.07     8682.73    399.16 o 
   6   8  20     2162.23     2217.53    272.82 o 
   8   8  20      246.98     -175.62    175.62 o 
  10   8  20       59.69     -168.04    214.66 o 
   2  10  20    18182.41    19905.67    405.77 o 
   4  10  20     1632.14     1345.86    214.35 o 
   6  10  20     2387.64     2737.09    315.64 o 
   8  10  20       13.71      -47.28    198.46 o 
  10  10  20      148.79       31.86    259.47 o 
   0  12  20     4105.10     2878.90    380.91 o 
   2  12  20      234.62       92.18    143.22 o 
   4  12  20      249.93      326.91    185.48 o 
   6  12  20      548.12      961.98    237.57 o 
   8  12  20      268.94      478.09    227.61 o 
  10  12  20       24.95      284.02    265.64 o 
   2  14  20     8399.61     9239.17    350.79 o 
   4  14  20      190.37      140.30    183.09 o 
   6  14  20     7946.52     7188.95    519.52 o 
   8  14  20      251.93      488.31    238.21 o 
  10  14  20        3.71      179.21    268.56 o 
   0  16  20     6365.97     5716.09    389.11 o 
   2  16  20      868.44      800.44    195.31 o 
   4  16  20        2.41     -128.68    204.86 o 
   6  16  20     2293.59     2508.91    293.26 o 
   8  16  20      182.75     -202.99    202.99 o 
  10  16  20       26.21       63.61    259.91 o 
   2  18  20    20845.97    21680.06    549.07 o 
   4  18  20       65.32      -24.23    198.38 o 
   6  18  20        3.94      -97.15    296.40 o 
   8  18  20       45.51       85.24    225.20 o 
   0  20  20     1703.13     1282.83    284.89 o 
   2  20  20      309.93      439.24    200.13 o 
   4  20  20     1488.83     1915.78    288.01 o 
   6  20  20      145.53      303.94    250.14 o 
   8  20  20        7.01     -116.56    224.34 o 
   2  22  20     2558.48     2506.69    273.75 o 
   4  22  20      265.81      183.47    193.13 o 
   6  22  20      835.14      538.52    268.86 o 
   8  22  20      102.79       98.19    430.60 o 
   0  24  20       51.81     -207.37    283.77 o 
   2  24  20        7.45      -20.94    180.41 o 
   4  24  20        6.72       43.10    193.45 o 
   6  24  20      234.16      257.19    254.83 o 
   2  26  20     1746.47     1655.83    260.36 o 
   4  26  20      139.43        7.51    204.67 o 
   6  26  20      712.56      967.37    291.75 o 
   0  28  20      249.12       38.96    318.50 o 
   2  28  20      266.06      128.79    213.77 o 
   4  28  20        2.85       74.24    213.26 o 
   2  30  20      734.24      777.28    259.05 o 
   4  30  20      114.98      203.74    319.00 o 
   1   1  21    23599.78    22276.93    284.11 o 
   3   1  21     9422.90     9085.95    257.59 o 
   5   1  21     8410.20     9861.48    499.60 o 
   7   1  21      163.01      -28.21    193.55 o 
   9   1  21     1750.26     1846.35    386.15 o 
  11   1  21       51.17      -89.27    269.97 o 
   1   3  21    24162.68    22674.74    345.38 o 
   3   3  21        7.19     -103.29    103.29 o 
   5   3  21    13896.74    16133.19    410.11 o 
   7   3  21      187.77      188.81    220.65 o 
   9   3  21     1902.29     2083.05    312.02 o 
  11   3  21      170.58     -112.59    296.17 o 
   1   5  21    14215.86    13202.18    278.02 o 
   3   5  21     8167.76     8019.88    359.58 o 
   5   5  21     5765.41     6879.28    425.82 o 
   7   5  21     1143.42      780.65    199.75 o 
   9   5  21     3015.17     4221.93    481.52 o 
  11   5  21      187.34      -56.24    282.81 o 
   1   7  21     6037.52     5471.71    207.70 o 
   3   7  21     4709.59     5029.80    315.07 o 
   5   7  21    15189.69    17164.68    661.66 o 
   7   7  21      202.57      285.97    220.96 o 
   9   7  21     1152.32     1193.63    248.51 o 
  11   7  21        3.87       69.79    245.35 o 
   1   9  21     5923.41     6205.02    254.47 o 
   3   9  21     3797.20     3885.22    256.45 o 
   5   9  21    11336.84    13436.76    522.82 o 
   7   9  21      433.61      168.65    200.06 o 
   9   9  21     3615.17     4515.47    441.93 o 
  11   9  21       35.07      106.08    261.08 o 
   1  11  21     7919.12     8162.57    408.15 o 
   3  11  21     9879.15    10849.42    389.66 o 
   5  11  21     1819.12     1900.14    250.04 o 
   7  11  21       41.34     -191.88    191.88 o 
   9  11  21     3228.82     3265.31    329.08 o 
  11  11  21       48.19      189.18    465.68 o 
   1  13  21     8370.94     8949.93    321.26 o 
   3  13  21      282.36      352.11    163.73 o 
   5  13  21     2060.07     2682.63    281.58 o 
   7  13  21      299.60      477.64    215.54 o 
   9  13  21      370.04      634.36    261.46 o 
   1  15  21     6979.63     7596.26    497.71 o 
   3  15  21     2079.31     2284.41    234.35 o 
   5  15  21     1808.44     1922.18    270.17 o 
   7  15  21        2.17      -19.00    205.67 o 
   9  15  21      827.09      779.72    282.38 o 
   1  17  21     6297.33     6568.91    389.44 o 
   3  17  21     2176.79     2741.51    341.42 o 
   5  17  21    10113.47    12549.79    546.12 o 
   7  17  21      133.06       63.18    209.29 o 
   9  17  21      911.51     1386.75    314.72 o 
   1  19  21     4757.85     5820.93    339.85 o 
   3  19  21       89.77       66.29    175.59 o 
   5  19  21     6119.18     6532.11    428.45 o 
   7  19  21      551.45      808.60    311.87 o 
   9  19  21      201.33      199.30    292.82 o 
   1  21  21     2578.70     2961.52    277.53 o 
   3  21  21     1527.49     1753.77    253.94 o 
   5  21  21      410.88      763.81    252.18 o 
   7  21  21       89.25      129.74    215.43 o 
   1  23  21     1622.38     2309.97    322.68 o 
   3  23  21     1771.07     1761.26    285.27 o 
   5  23  21      782.61      832.81    275.46 o 
   7  23  21       47.31      140.20    280.33 o 
   1  25  21      557.56      728.21    219.65 o 
   3  25  21      594.50      699.56    296.77 o 
   5  25  21      908.20      923.89    283.71 o 
   7  25  21       21.21     1702.65    683.97 o 
   1  27  21      463.01      702.30    229.78 o 
   3  27  21      555.56      728.00    239.70 o 
   5  27  21      572.70      916.52    380.19 o 
   1  29  21     1531.28     1738.17    323.49 o 
   3  29  21       44.97     -114.26    209.77 o 
   1  31  21      587.80      931.36    553.00 o 
   2   0  22     9434.30     9866.92    409.31 o 
   6   0  22     8583.46     7243.34    757.14 o 
  10   0  22     1697.75     1797.08    538.44 o 
   0   2  22   106049.92   118562.38   1187.86 o 
   2   2  22        1.31     -104.09    104.09 o 
   4   2  22    39133.22    39677.70    585.27 o 
   6   2  22        1.15     -136.17    180.39 o 
   8   2  22     2721.80     2079.37    286.64 o 
  10   2  22      224.80     -204.94    301.36 o 
   2   4  22     2003.18     2192.24    178.02 o 
   4   4  22     2823.72     2375.04    220.34 o 
   6   4  22     4164.49     4779.19    281.11 o 
   8   4  22      201.72       18.05    207.65 o 
  10   4  22      461.60      242.12    429.83 o 
   0   6  22    50437.11    54184.07    786.55 o 
   2   6  22      779.66      498.19    144.56 o 
   4   6  22    26101.36    28205.63    541.14 o 
   6   6  22      170.94      119.59    195.60 o 
   8   6  22     2743.95     2650.10    366.74 o 
  10   6  22      125.84       95.40    273.72 o 
   2   8  22     3636.43     3758.46    208.10 o 
   4   8  22        0.23      171.13    175.48 o 
   6   8  22     4077.26     4108.92    318.03 o 
   8   8  22      682.42      704.43    241.44 o 
  10   8  22     1676.75     1525.88    360.69 o 
   0  10  22    55649.27    59999.45   1138.07 o 
   2  10  22      924.51      944.53    164.58 o 
   4  10  22    40105.57    40364.49    721.24 o 
   6  10  22       12.28     -180.06    180.06 o 
   8  10  22     8143.59     8019.91    648.64 o 
  10  10  22      119.36     -135.62    243.12 o 
   2  12  22    10161.77     9930.08    443.66 o 
   4  12  22     1634.92     1873.98    247.14 o 
   6  12  22     5138.92     5661.75    358.09 o 
   8  12  22     1652.72      893.25    266.64 o 
  10  12  22      455.79      482.27    295.58 o 
   0  14  22    33547.80    34983.89    932.50 o 
   2  14  22      187.44      128.88    161.75 o 
   4  14  22    11736.63    12002.29    442.04 o 
   6  14  22      206.03      203.59    207.16 o 
   8  14  22      305.29      222.92    226.14 o 
  10  14  22        2.80     -178.52    304.36 o 
   2  16  22      607.86      613.68    198.13 o 
   4  16  22      250.34      502.56    208.26 o 
   6  16  22      943.23      917.83    245.21 o 
   8  16  22      222.72      221.94    234.58 o 
  10  16  22      420.04      189.18    480.23 o 
   0  18  22    34426.46    34828.64   1103.29 o 
   2  18  22     1382.15     1580.33    234.87 o 
   4  18  22    14601.42    14167.11    627.85 o 
   6  18  22      141.53       82.10    209.64 o 
   8  18  22     1168.58     1039.23    281.48 o 
   2  20  22     4232.46     3898.63    302.64 o 
   4  20  22      417.15      543.61    238.46 o 
   6  20  22     3093.30     2418.86    310.61 o 
   8  20  22       53.51      267.35    242.92 o 
   0  22  22     8729.64    10107.95    931.36 o 
   2  22  22      276.98      129.79    203.85 o 
   4  22  22     4322.92     4606.28    389.45 o 
   6  22  22      335.26      624.35    224.62 o 
   8  22  22     1100.52     2779.53    858.60 o 
   2  24  22     1241.99     1573.85    327.21 o 
   4  24  22       43.33      235.92    248.99 o 
   6  24  22      333.69      515.30    257.91 o 
   0  26  22     4220.39     4682.55    565.68 o 
   2  26  22       16.58       82.77    201.60 o 
   4  26  22     2632.78     2900.20    369.87 o 
   6  26  22       33.91      261.95    436.58 o 
   2  28  22      654.70      501.57    229.66 o 
   4  28  22        3.31     -139.97    247.89 o 
   0  30  22     3530.78     4658.57    616.38 o 
   2  30  22       16.71       73.20    339.11 o 
   1   1  23     8406.71     9540.34    342.68 o 
   3   1  23     7727.36     7266.73    277.64 o 
   5   1  23     2947.33     2461.32    260.03 o 
   7   1  23      142.47     -185.57    185.57 o 
   9   1  23      839.89      303.66    359.32 o 
  11   1  23        0.39       97.95    284.99 o 
   1   3  23     2929.89     3675.54    193.45 o 
   3   3  23     1238.90      886.16    167.26 o 
   5   3  23     4974.40     5143.61    318.75 o 
   7   3  23       41.13     -151.27    193.77 o 
   9   3  23      818.21      133.42    261.27 o 
  11   3  23       79.09      229.68    269.35 o 
   1   5  23     3811.26     4496.52    210.56 o 
   3   5  23      194.21      -65.34    138.02 o 
   5   5  23     8614.80     8462.05    377.81 o 
   7   5  23      601.63      555.88    220.14 o 
   9   5  23      267.24      -96.87    238.43 o 
  11   5  23       47.08       -3.00    347.14 o 
   1   7  23     6205.35     7056.76    257.95 o 
   3   7  23     1780.17     2014.44    207.58 o 
   5   7  23     1263.76      969.46    220.74 o 
   7   7  23      295.50     -129.17    199.21 o 
   9   7  23     3065.88     2109.18    312.47 o 
   1   9  23     4531.99     4000.73    218.49 o 
   3   9  23     5712.29     6016.95    300.39 o 
   5   9  23     2332.98     2267.12    268.04 o 
   7   9  23      537.47       57.39    196.98 o 
   9   9  23     3192.36     2694.93    324.90 o 
   1  11  23     2639.40     2651.41    214.46 o 
   3  11  23     1748.49     1170.16    221.28 o 
   5  11  23     3459.55     3363.49    295.73 o 
   7  11  23      498.06      611.39    226.22 o 
   9  11  23       60.86      133.54    272.96 o 
   1  13  23     3181.55     2788.60    235.44 o 
   3  13  23     2010.99     1918.63    245.97 o 
   5  13  23     2606.88     1888.11    259.18 o 
   7  13  23       64.88     -138.22    189.44 o 
   9  13  23      184.94      174.40    252.88 o 
   1  15  23      151.41       81.38    164.17 o 
   3  15  23      930.64      564.15    208.60 o 
   5  15  23     2546.71     2432.04    282.64 o 
   7  15  23      107.24      -41.75    213.54 o 
   9  15  23      437.91      702.44    301.51 o 
   1  17  23     8033.60     6888.03    480.26 o 
   3  17  23     1648.23     1884.08    284.73 o 
   5  17  23     1154.84      850.71    236.86 o 
   7  17  23        2.46      -89.32    220.07 o 
   9  17  23      398.27      743.30    514.24 o 
   1  19  23     2994.10     3155.73    281.43 o 
   3  19  23      404.76     -113.11    205.85 o 
   5  19  23      299.67      382.19    252.14 o 
   7  19  23       48.20      129.73    237.67 o 
   1  21  23     1117.62      808.53    213.58 o 
   3  21  23      862.69      815.75    259.61 o 
   5  21  23     1426.43     1239.61    289.33 o 
   7  21  23      212.13      171.69    235.48 o 
   1  23  23      254.63       86.94    213.76 o 
   3  23  23      373.88      209.35    209.91 o 
   5  23  23      105.02      475.73    254.89 o 
   7  23  23       97.70      145.12    408.27 o 
   1  25  23      636.70      543.20    255.49 o 
   3  25  23      487.22      493.99    225.26 o 
   5  25  23      607.90      482.75    265.73 o 
   1  27  23      242.94      233.37    243.16 o 
   3  27  23       78.64       91.89    209.30 o 
   5  27  23      243.09     1251.52    611.21 o 
   1  29  23      603.63      446.43    367.58 o 
   3  29  23      566.31      892.68    387.38 o 
   0   0  24     3191.90     2740.37    411.69 o 
   4   0  24        6.51       81.30    252.41 o 
   8   0  24       53.06     -177.10    308.39 o 
   2   2  24      682.59      331.77    161.70 o 
   4   2  24     2328.53     2374.99    288.39 o 
   6   2  24      225.66      -53.93    219.55 o 
   8   2  24        2.40     -209.51    209.51 o 
  10   2  24        7.39     -253.49    253.49 o 
   0   4  24     3864.96     4322.80    302.62 o 
   2   4  24      701.82      786.11    154.80 o 
   4   4  24      690.38      107.30    174.14 o 
   6   4  24      363.93      406.70    241.81 o 
   8   4  24      311.06      330.97    238.57 o 
  10   4  24       67.35     -249.09    262.93 o 
   2   6  24     7938.02     9201.31    315.62 o 
   4   6  24      612.33      623.49    190.57 o 
   6   6  24      201.03     -188.84    188.84 o 
   8   6  24      549.12      456.75    279.05 o 
  10   6  24      131.51     -513.97    569.23 o 
   0   8  24     2762.73     2487.37    247.67 o 
   2   8  24       18.28      154.92    152.27 o 
   4   8  24       39.48     -104.12    178.22 o 
   6   8  24       10.21     -164.46    188.08 o 
   8   8  24       38.33     -100.51    318.90 o 
  10   8  24       88.41       91.19    350.78 o 
   2  10  24      542.71      381.57    173.04 o 
   4  10  24        3.17     -156.27    156.27 o 
   6  10  24        0.53     -185.71    185.71 o 
   8  10  24       89.98     -123.34    226.67 o 
  10  10  24        3.13      -27.72    242.70 o 
   0  12  24        7.84      111.64    215.58 o 
   2  12  24     1158.78     1199.01    203.64 o 
   4  12  24       68.58     -173.88    173.88 o 
   6  12  24       53.44     -187.65    187.65 o 
   8  12  24        4.11     -160.84    231.15 o 
  10  12  24        0.86      422.02    480.23 o 
   2  14  24     1920.59     1650.98    216.31 o 
   4  14  24      244.07       60.18    186.60 o 
   6  14  24       28.19      134.74    207.94 o 
   8  14  24      106.25      287.12    256.89 o 
   0  16  24       27.12       63.41    378.37 o 
   2  16  24     1293.20     1102.85    221.11 o 
   4  16  24      137.55      486.88    224.26 o 
   6  16  24      533.77      295.18    260.08 o 
   8  16  24      234.68      803.20    275.40 o 
   2  18  24      550.06      442.16    201.91 o 
   4  18  24      169.42      581.74    220.72 o 
   6  18  24      199.12      105.14    222.45 o 
   8  18  24       28.51       98.49    237.32 o 
   0  20  24     3862.63     3891.13    493.61 o 
   2  20  24      394.69      332.39    194.47 o 
   4  20  24        3.06       25.34    235.25 o 
   6  20  24      126.62      237.36    232.11 o 
   8  20  24        0.97      462.37    384.93 o 
   2  22  24      282.36      314.64    203.77 o 
   4  22  24        3.62      559.77    258.17 o 
   6  22  24        6.44      -37.58    220.24 o 
   0  24  24      679.90      771.49    352.33 o 
   2  24  24       86.49       56.64    202.12 o 
   4  24  24        2.01     -164.27    216.02 o 
   6  24  24       40.72      530.13    669.42 o 
   2  26  24       11.19     -192.56    221.76 o 
   4  26  24        9.76      233.96    243.50 o 
   0  28  24       38.00       49.34    328.80 o 
   2  28  24       55.26     -138.23    227.46 o 
   1   1  25     5391.20     5803.50    338.60 o 
   3   1  25     1452.14      986.32    207.66 o 
   5   1  25     4322.56     4785.61    395.91 o 
   7   1  25     1122.18     1079.57    250.36 o 
   9   1  25      289.63      109.18    243.32 o 
   1   3  25     5507.59     6129.67    290.85 o 
   3   3  25      298.93      461.76    204.07 o 
   5   3  25     3315.64     3707.30    412.93 o 
   7   3  25     1121.97      860.22    287.25 o 
   9   3  25      522.81      220.35    259.69 o 
   1   5  25     1972.33     2170.63    195.83 o 
   3   5  25    12305.27    13510.79    393.51 o 
   5   5  25     2630.11     2420.38    316.29 o 
   7   5  25      807.11      947.73    366.90 o 
   9   5  25      116.20      132.35    384.32 o 
   1   7  25     7971.59     8314.95    282.50 o 
   3   7  25     4462.07     5021.25    286.15 o 
   5   7  25        9.05      -93.83    175.69 o 
   7   7  25      510.91      422.02    279.45 o 
   9   7  25       64.48     -277.17    284.05 o 
   1   9  25     6969.10     6935.40    280.92 o 
   3   9  25     1109.22     1046.82    202.28 o 
   5   9  25     1465.93     1470.87    253.62 o 
   7   9  25      637.32      490.63    235.10 o 
   9   9  25     1052.26     1114.13    351.28 o 
   1  11  25      620.39      392.32    152.83 o 
   3  11  25     2280.33     2530.37    322.00 o 
   5  11  25     2048.10     1840.09    255.89 o 
   7  11  25      111.28       55.88    220.36 o 
   9  11  25     1529.05     1291.74    298.44 o 
   1  13  25     9845.16    10130.00    348.68 o 
   3  13  25     1311.55      875.92    225.61 o 
   5  13  25     2720.94     3389.83    312.70 o 
   7  13  25       56.90     -103.96    218.60 o 
   9  13  25       20.79       70.18    366.04 o 
   1  15  25      573.01      327.09    212.28 o 
   3  15  25      363.90      202.88    221.15 o 
   5  15  25      807.94      908.07    246.01 o 
   7  15  25      670.19      545.77    247.72 o 
   9  15  25       12.91       82.07    376.14 o 
   1  17  25     1895.16     1705.51    274.31 o 
   3  17  25     2538.33     2399.29    283.56 o 
   5  17  25     1786.13     2567.40    377.75 o 
   7  17  25      556.27      600.49    261.33 o 
   1  19  25      647.15      337.45    227.21 o 
   3  19  25      268.81      774.57    251.41 o 
   5  19  25      639.86      527.56    240.23 o 
   7  19  25     1008.03     1364.82    299.81 o 
   1  21  25     1287.83     1638.41    289.51 o 
   3  21  25     1407.04     1151.26    286.13 o 
   5  21  25      908.12     1721.10    296.04 o 
   7  21  25      352.62      160.47    294.07 o 
   1  23  25      963.60      775.85    259.30 o 
   3  23  25      131.59      376.22    240.72 o 
   5  23  25      114.53       12.63    210.99 o 
   1  25  25     2002.79     2138.79    338.05 o 
   3  25  25      500.75      269.03    244.65 o 
   5  25  25      590.52     1943.47    465.02 o 
   1  27  25       56.89      206.47    249.85 o 
   3  27  25      277.65      414.45    370.44 o 
   2   0  26     8568.90     7880.31    555.08 o 
   6   0  26     7256.52     7789.32    920.13 o 
  10   0  26      235.64     -177.49    365.13 o 
   0   2  26    31735.88    29068.85    910.74 o 
   2   2  26      144.57     -193.67    193.67 o 
   4   2  26    17810.93    18558.16    626.80 o 
   6   2  26       72.37       14.30    243.94 o 
   8   2  26     2948.38     3157.67    391.07 o 
  10   2  26        8.71     -128.58    247.23 o 
   2   4  26     9201.62     9918.82    519.07 o 
   4   4  26      367.08       61.27    237.65 o 
   6   4  26      811.71      494.67    269.01 o 
   8   4  26      199.24      -14.97    271.67 o 
  10   4  26       84.67     -556.85    614.50 o 
   0   6  26    20621.94    20298.24    630.14 o 
   2   6  26     4445.28     4119.43    255.62 o 
   4   6  26     8930.38     9470.89    465.02 o 
   6   6  26       65.33     -217.95    237.51 o 
   8   6  26     1877.27     1881.65    353.61 o 
  10   6  26      315.30     -144.62    463.68 o 
   2   8  26    11075.41    12943.12    387.57 o 
   4   8  26        5.01      -25.63    187.08 o 
   6   8  26      681.02      949.66    240.78 o 
   8   8  26      267.30     -199.59    267.03 o 
  10   8  26      661.55      918.84    577.25 o 
   0  10  26    17896.98    18407.80    641.78 o 
   2  10  26     2668.96     2557.65    266.77 o 
   4  10  26    11349.35    12607.40    453.29 o 
   6  10  26       60.02      -63.70    205.43 o 
   8  10  26     3657.05     4642.84    431.70 o 
   2  12  26     4674.55     5168.98    307.33 o 
   4  12  26       81.63       49.12    190.77 o 
   6  12  26     1134.94      686.76    238.41 o 
   8  12  26     1332.74      965.99    284.24 o 
   0  14  26    15438.45    15550.21    663.99 o 
   2  14  26      415.37      449.89    194.19 o 
   4  14  26     9557.95    11431.93    593.46 o 
   6  14  26      288.36      376.75    230.82 o 
   8  14  26      396.26      743.54    292.00 o 
   2  16  26     2677.48     3450.25    304.07 o 
   4  16  26      358.11      510.64    224.86 o 
   6  16  26     1258.82     1187.86    285.82 o 
   8  16  26      201.15       81.22    381.89 o 
   0  18  26     4521.66     3676.59    486.76 o 
   2  18  26      132.66     -190.81    190.81 o 
   4  18  26     3619.07     4738.75    370.27 o 
   6  18  26      113.25        0.03    235.75 o 
   8  18  26     1935.89     2868.22    570.67 o 
   2  20  26     3556.25     4171.92    372.01 o 
   4  20  26       89.64      452.10    230.34 o 
   6  20  26     1290.18     1106.07    286.58 o 
   0  22  26     9914.69    10651.22   2037.35 o 
   2  22  26        1.46     -238.95    238.95 o 
   4  22  26     3110.79     3861.88    365.67 o 
   6  22  26        0.18      333.62    264.20 o 
   2  24  26      839.22      467.77    306.59 o 
   4  24  26      167.70      158.84    243.79 o 
   0  26  26     1616.16      957.86    814.94 o 
   2  26  26       68.73       86.85    290.60 o 
   4  26  26     1386.04     1586.23    640.31 o 
   1   1  27     2305.68     2231.92    273.70 o 
   3   1  27      241.26     -146.19    228.92 o 
   5   1  27     4042.02     3747.25    447.12 o 
   7   1  27        0.45      273.37    274.12 o 
   9   1  27      131.75     -364.76    364.76 o 
   1   3  27     2477.93     2098.09    273.12 o 
   3   3  27      605.37      232.74    202.39 o 
   5   3  27     1514.69      951.90    278.49 o 
   7   3  27      213.85      221.59    280.20 o 
   9   3  27      173.65      -99.75    273.99 o 
   1   5  27     2519.69     1935.14    232.96 o 
   3   5  27      263.64      383.90    213.72 o 
   5   5  27     1315.13     1423.00    292.43 o 
   7   5  27       18.20      -13.18    273.57 o 
   9   5  27      131.58     -266.96    266.96 o 
   1   7  27     1503.26     1588.99    206.70 o 
   3   7  27      982.78      609.37    194.07 o 
   5   7  27     1243.92     1149.91    373.97 o 
   7   7  27        1.10     -187.29    246.57 o 
   9   7  27     1004.47      976.65    335.19 o 
   1   9  27     1288.70      852.60    208.33 o 
   3   9  27     1086.91     1107.26    225.69 o 
   5   9  27     1429.76      683.06    230.36 o 
   7   9  27        0.69      -79.31    274.11 o 
   9   9  27      740.53      269.76    287.09 o 
   1  11  27     3396.26     2932.08    268.09 o 
   3  11  27      671.84      573.73    191.05 o 
   5  11  27     2133.62     2299.24    288.63 o 
   7  11  27       49.16     -171.72    225.84 o 
   9  11  27      112.18      154.95    316.30 o 
   1  13  27        9.66        8.49    184.95 o 
   3  13  27        5.12      -65.61    170.48 o 
   5  13  27      800.15      596.51    232.12 o 
   7  13  27       47.91      185.49    241.29 o 
   9  13  27      447.09      453.24    439.55 o 
   1  15  27     1668.96     1296.12    262.35 o 
   3  15  27      691.17      442.27    215.22 o 
   5  15  27     1452.84     1164.48    259.94 o 
   7  15  27       15.26      271.82    234.73 o 
   1  17  27      359.05      463.93    211.99 o 
   3  17  27       37.91      -80.09    191.76 o 
   5  17  27      790.87      694.86    246.66 o 
   7  17  27      132.82      -28.97    261.96 o 
   1  19  27     2221.88     2037.30    303.95 o 
   3  19  27      201.70      420.89    221.05 o 
   5  19  27      389.66      404.51    250.04 o 
   7  19  27      369.95      364.97    283.56 o 
   1  21  27      784.43      578.82    258.55 o 
   3  21  27       74.44      388.73    230.55 o 
   5  21  27      301.75       90.25    239.04 o 
   1  23  27      434.33      148.75    236.82 o 
   3  23  27      427.62      471.57    264.35 o 
   5  23  27      374.10      541.41    308.38 o 
   1  25  27        6.90      -84.67    247.86 o 
   3  25  27       78.09      244.54    296.79 o 
   1  27  27      342.72      480.61    393.67 o 
   0   0  28     7163.05     6403.11   1062.33 o 
   4   0  28      304.88     -378.97    378.97 o 
   8   0  28       15.55     -328.94    474.53 o 
   2   2  28     6530.90     6294.80    390.93 o 
   4   2  28      113.12     -272.25    272.25 o 
   6   2  28     1740.59     2116.59    344.56 o 
   8   2  28       10.60     -366.66    366.66 o 
   0   4  28      239.83      551.48    478.36 o 
   2   4  28      130.82     -206.05    223.44 o 
   4   4  28       54.83     -228.78    228.78 o 
   6   4  28        9.54      -13.88    256.91 o 
   8   4  28        5.98       32.54    451.47 o 
   2   6  28    10677.65    11042.60    413.15 o 
   4   6  28      174.58       11.83    237.67 o 
   6   6  28     2153.20     2950.13    360.55 o 
   8   6  28       44.15       -9.87    286.12 o 
   0   8  28       36.17     -150.41    233.82 o 
   2   8  28       31.61      -65.49    182.20 o 
   4   8  28      610.20      168.93    247.65 o 
   6   8  28       19.00     -249.95    249.95 o 
   8   8  28       31.39     -276.03    276.03 o 
   2  10  28     2203.00     2396.14    284.64 o 
   4  10  28       35.11      257.33    217.17 o 
   6  10  28     1434.52     1840.53    339.59 o 
   8  10  28        6.35     -388.75    388.75 o 
   0  12  28       49.41     -224.18    224.18 o 
   2  12  28        5.00      -87.03    175.57 o 
   4  12  28      573.92      465.38    217.51 o 
   6  12  28       26.84      -26.06    228.94 o 
   8  12  28       95.53       59.48    299.44 o 
   2  14  28     5276.33     5275.28    349.13 o 
   4  14  28      198.52      278.20    220.45 o 
   6  14  28     1450.46     2234.14    313.07 o 
   8  14  28      362.98       47.01    337.28 o 
   0  16  28        0.81      344.89    258.46 o 
   2  16  28      479.75      235.51    233.44 o 
   4  16  28       27.35       49.82    217.76 o 
   6  16  28      151.52      223.63    249.31 o 
   2  18  28     1350.42     1608.79    303.28 o 
   4  18  28      105.05      126.03    221.37 o 
   6  18  28      438.83      891.39    272.32 o 
   0  20  28     2056.27     2567.54    472.01 o 
   2  20  28        5.61      116.50    235.72 o 
   4  20  28        2.28      212.60    225.31 o 
   6  20  28       45.61      219.28    284.84 o 
   2  22  28     1535.68     1554.16    431.49 o 
   4  22  28       41.70      253.61    248.01 o 
   0  24  28      602.99     1282.30    432.82 o 
   2  24  28        1.18      191.51    297.08 o 
   4  24  28        7.86      844.05    538.44 o 
   2  26  28      927.54      538.44    669.42 o 
   1   1  29       43.20     -258.31    258.31 o 
   3   1  29     5147.58     4974.94    471.93 o 
   5   1  29      246.38      273.25    326.09 o 
   7   1  29     3291.64     3387.88    499.91 o 
   9   1  29       51.87     -352.88    352.88 o 
   1   3  29     4891.84     3962.05    429.68 o 
   3   3  29     7322.56     7338.63    530.18 o 
   5   3  29      111.29      155.64    322.79 o 
   7   3  29      878.64     1635.75    594.33 o 
   9   3  29       17.41     -286.39    286.39 o 
   1   5  29     2796.86     2803.39    368.61 o 
   3   5  29     4879.83     5131.17    533.77 o 
   5   5  29      252.10      -66.50    238.60 o 
   7   5  29     1085.02     1276.08    349.61 o 
   9   5  29        0.71     -767.77    767.77 o 
   1   7  29     3456.31     3675.76    332.61 o 
   3   7  29     2557.51     2726.23    309.93 o 
   5   7  29      233.17      -45.17    388.70 o 
   7   7  29     2048.23     1907.99    372.12 o 
   9   7  29        8.87     -482.52    482.52 o 
   1   9  29     3361.35     3494.45    293.16 o 
   3   9  29     1806.87     1276.70    262.63 o 
   5   9  29        1.58     -103.21    245.34 o 
   7   9  29     1274.11      827.20    442.63 o 
   9   9  29       17.66      609.13    495.75 o 
   1  11  29     1616.00     1462.76    271.18 o 
   3  11  29     3581.75     3897.31    309.10 o 
   5  11  29       62.42       77.20    260.10 o 
   7  11  29      785.11      759.10    330.37 o 
   1  13  29     1724.46     1414.53    256.82 o 
   3  13  29     1700.57     1948.29    249.41 o 
   5  13  29      146.03      -21.06    220.88 o 
   7  13  29     1007.50     1137.01    282.88 o 
   1  15  29     2047.54     1755.54    272.39 o 
   3  15  29     3248.10     3688.03    297.38 o 
   5  15  29      707.97      636.80    252.06 o 
   7  15  29     1335.79     1868.74    311.02 o 
   1  17  29      137.73      286.44    216.20 o 
   3  17  29     2226.91     2133.82    299.71 o 
   5  17  29      126.02      269.09    228.90 o 
   7  17  29      534.57     1064.75    414.47 o 
   1  19  29      305.11      646.16    316.76 o 
   3  19  29     1777.70     2264.52    347.18 o 
   5  19  29       68.61     -275.92    275.92 o 
   1  21  29     1037.36      802.72    332.17 o 
   3  21  29      497.63      627.41    285.73 o 
   5  21  29       18.49      665.91    341.77 o 
   1  23  29     1167.88     1472.03    361.81 o 
   3  23  29      935.87     1266.07    514.62 o 
   1  25  29      260.42      145.53    523.89 o 
   2   0  30    11207.23     9708.92    674.36 o 
   6   0  30     6212.63     6968.35    810.69 o 
   0   2  30     1104.92      262.38    510.47 o 
   2   2  30      308.62      -69.23    252.15 o 
   4   2  30      543.17      262.82    323.03 o 
   6   2  30      478.39      138.40    443.20 o 
   8   2  30      400.62     -105.17    378.68 o 
   2   4  30    13293.30    15836.67    671.94 o 
   4   4  30      415.43     -131.97    302.10 o 
   6   4  30     2124.50     2004.47    513.61 o 
   8   4  30       17.38     -348.73    348.73 o 
   0   6  30     4429.46     4439.52    748.22 o 
   2   6  30       36.10     -233.25    233.25 o 
   4   6  30       28.80     -247.67    247.67 o 
   6   6  30       32.35     -111.14    285.10 o 
   8   6  30        5.89     -109.50    261.96 o 
   2   8  30     8968.68    10441.73    606.08 o 
   4   8  30      404.13     -137.97    238.01 o 
   6   8  30     3223.98     3883.61    403.04 o 
   8   8  30        3.22     -266.23    266.23 o 
   0  10  30      432.33      507.78    331.19 o 
   2  10  30       29.04      369.10    221.49 o 
   4  10  30       16.03       89.37    259.00 o 
   6  10  30       13.88     -236.37    279.76 o 
   8  10  30       41.36     -217.40    301.16 o 
   2  12  30     7715.48     7809.70    442.89 o 
   4  12  30      367.55      218.59    228.02 o 
   6  12  30     2015.95     1888.92    366.45 o 
   8  12  30        9.17     -251.27    450.84 o 
   0  14  30      164.07     -376.17    429.27 o 
   2  14  30       20.14       71.10    283.10 o 
   4  14  30      578.47      514.19    235.31 o 
   6  14  30      201.70      -21.60    311.30 o 
   2  16  30     4761.80     6216.50    397.31 o 
   4  16  30       41.59      234.43    228.51 o 
   6  16  30     2104.79     2393.68    324.31 o 
   0  18  30      452.33      489.05    300.91 o 
   2  18  30      138.45      499.85    233.27 o 
   4  18  30      198.07      254.25    239.93 o 
   6  18  30        3.13      107.64    296.29 o 
   2  20  30     1966.19     2020.90    342.15 o 
   4  20  30        7.21       90.31    295.72 o 
   0  22  30     1318.24      874.77    415.90 o 
   2  22  30       30.12      226.71    252.52 o 
   4  22  30       61.31      -80.04    317.01 o 
   2  24  30     2273.92     2197.43    756.73 o 
   1   1  31       61.32     -336.92    336.92 o 
   3   1  31     1189.97     1279.17    369.41 o 
   5   1  31       88.77     -300.76    300.76 o 
   7   1  31      454.33      219.34    445.30 o 
   1   3  31      417.58      237.27    376.62 o 
   3   3  31     1384.61     1167.16    360.67 o 
   5   3  31       96.29     -274.32    334.33 o 
   7   3  31     1106.02      359.30    396.77 o 
   1   5  31      228.49      -66.63    368.84 o 
   3   5  31      770.63      455.92    325.06 o 
   5   5  31       72.12       78.28    327.05 o 
   7   5  31      181.24     -318.81    318.81 o 
   1   7  31      743.24      538.13    409.79 o 
   3   7  31      331.94     -120.93    295.63 o 
   5   7  31      175.16      -62.96    257.37 o 
   7   7  31      140.74      -41.82    277.69 o 
   1   9  31      242.47     -286.77    286.77 o 
   3   9  31       40.41     -206.56    235.77 o 
   5   9  31      262.29     -260.24    260.24 o 
   7   9  31      307.24      240.75    291.12 o 
   1  11  31        8.95     -235.19    235.19 o 
   3  11  31      445.05      458.25    237.33 o 
   5  11  31        4.43      -76.17    274.70 o 
   7  11  31      286.86      527.21    306.86 o 
   1  13  31        0.81      -57.48    226.74 o 
   3  13  31     1067.21     1292.91    268.53 o 
   5  13  31        0.10      142.88    275.86 o 
   7  13  31      285.17      656.03    380.69 o 
   1  15  31        4.59      -53.98    207.22 o 
   3  15  31      229.85      248.37    221.33 o 
   5  15  31      160.18      137.47    273.34 o 
   1  17  31        2.27     -142.82    244.75 o 
   3  17  31      224.93      341.29    299.12 o 
   5  17  31        1.46       76.94    246.42 o 
   1  19  31       99.71      752.94    253.87 o 
   3  19  31      264.74      421.15    283.32 o 
   5  19  31        0.33      379.58    366.60 o 
   1  21  31       51.41      374.43    268.04 o 
   3  21  31      101.93      135.95    304.32 o 
   1  23  31        3.56      247.39    567.55 o 
   0   0  32      290.69      407.47    785.84 o 
   4   0  32     2486.12     2066.46    584.17 o 
   8   0  32       65.22     -460.48    771.28 o 
   2   2  32       11.74     -270.97    270.97 o 
   4   2  32       32.53     -344.48    344.48 o 
   6   2  32       20.24      -87.64    340.21 o 
   8   2  32      120.17     -702.12    702.12 o 
   0   4  32    10369.74    12838.25   1101.86 o 
   2   4  32      221.52       56.90    338.85 o 
   4   4  32     1814.65     2138.14    420.10 o 
   6   4  32      102.45     -201.40    372.32 o 
   8   4  32      373.36     -398.36    398.36 o 
   2   6  32       57.60      -39.83    323.22 o 
   4   6  32       54.14       96.28    323.18 o 
   6   6  32       27.45     -128.02    365.16 o 
   0   8  32      899.92     1136.92    814.94 o 
   2   8  32       31.96     -294.87    294.87 o 
   4   8  32     2024.69     2143.43    422.54 o 
   6   8  32       83.59      129.44    382.88 o 
   2  10  32        1.46     -228.17    228.17 o 
   4  10  32        4.54     -204.16    353.67 o 
   6  10  32        8.81     -281.92    317.79 o 
   0  12  32     2479.57     2964.36    467.90 o 
   2  12  32       64.85     -116.80    243.13 o 
   4  12  32      927.42      952.23    396.65 o 
   6  12  32        1.51     -205.85    272.53 o 
   2  14  32       37.22     -168.44    213.04 o 
   4  14  32        6.91     -159.20    252.54 o 
   6  14  32        0.33     -136.21    278.31 o 
   0  16  32     1650.30     2432.71    495.04 o 
   2  16  32       76.73       83.58    231.56 o 
   4  16  32     1167.86     1274.71    285.87 o 
   2  18  32       31.99      434.07    248.72 o 
   4  18  32        7.58     -107.43    362.89 o 
   0  20  32      426.54      829.49    916.81 o 
   2  20  32        0.01      293.15    406.23 o 
   1   1  33      873.40      464.81    422.95 o 
   3   1  33      498.38       18.08    307.24 o 
   5   1  33     1411.12     1661.70    441.14 o 
   7   1  33       59.79     -342.86    342.86 o 
   1   3  33      965.84      868.41    444.98 o 
   3   3  33      848.07      181.20    318.24 o 
   5   3  33     1132.83      688.53    394.22 o 
   7   3  33      274.29     -133.63    644.85 o 
   1   5  33     4385.27     4241.24    569.30 o 
   3   5  33      219.34     -276.76    548.75 o 
   5   5  33     1214.56     1380.07    630.14 o 
   7   5  33       14.58     -415.89    415.89 o 
   1   7  33     1866.03     1656.82    462.33 o 
   3   7  33      518.10     -414.90    414.90 o 
   5   7  33     1591.31      888.71    382.51 o 
   7   7  33       32.04     -358.98    358.98 o 
   1   9  33      666.65      542.97    497.81 o 
   3   9  33      111.38     -383.42    383.42 o 
   5   9  33      323.35      142.62    355.15 o 
   7   9  33       63.14      299.71    401.70 o 
   1  11  33     1709.06     1373.22    474.94 o 
   3  11  33      378.54      149.24    308.68 o 
   5  11  33      324.98      104.53    292.66 o 
   1  13  33      477.92      395.53    461.35 o 
   3  13  33      733.28      741.79    355.76 o 
   5  13  33      940.05      706.85    305.68 o 
   1  15  33     1100.00     1153.16    283.31 o 
   3  15  33      394.71      370.47    413.96 o 
   5  15  33      878.69      951.31    383.57 o 
   1  17  33      154.70      521.85    274.60 o 
   3  17  33      315.61      282.13    281.52 o 
   1  19  33      485.38     1562.62    328.15 o 
   3  19  33      174.51      359.94    449.50 o 
   1  21  33      553.05      774.05    531.17 o 
   2   0  34       97.46     -713.07    713.07 o 
   6   0  34      257.91     -778.56    778.56 o 
   0   2  34      360.04     -179.80    550.45 o 
   2   2  34      859.79      185.39    610.65 o 
   4   2  34     1075.09      924.08    373.23 o 
   6   2  34        5.29     -334.27    334.27 o 
   2   4  34     1649.00      844.68    512.88 o 
   4   4  34        7.10      -76.80    344.84 o 
   6   4  34      372.75     -347.47    347.47 o 
   0   6  34     4330.91     4092.59    799.51 o 
   2   6  34       36.12        2.11    444.74 o 
   4   6  34      914.02     1086.72    382.70 o 
   6   6  34       10.31     -321.21    321.21 o 
   2   8  34      534.77      270.30    432.54 o 
   4   8  34        7.06     -285.02    329.41 o 
   6   8  34       60.55     -384.03    556.16 o 
   0  10  34      976.53      734.55   1156.93 o 
   2  10  34      156.63     -251.56    628.68 o 
   4  10  34      132.29     -277.21    328.51 o 
   6  10  34       60.66     -357.42    418.52 o 
   2  12  34      808.58      276.94    604.94 o 
   4  12  34      155.08       20.68    326.57 o 
   0  14  34      440.31     -488.97    829.49 o 
   2  14  34      107.56     -254.04    254.04 o 
   4  14  34     1092.26      986.67    386.63 o 
   2  16  34      430.80      424.66    254.67 o 
   4  16  34       36.06      329.74    426.45 o 
   0  18  34      332.51      444.84    414.38 o 
   2  18  34        4.71      542.40    372.93 o 
   1   1  35      508.96       97.70    426.47 o 
   3   1  35        0.10     -443.29    443.29 o 
   5   1  35        1.53     -474.71    474.71 o 
   1   3  35      291.65     -414.27    414.27 o 
   3   3  35       35.57      -17.00    612.20 o 
   5   3  35        1.41     -350.64    350.64 o 
   1   5  35        3.87     -322.34    402.08 o 
   3   5  35        0.98     -397.64    397.64 o 
   5   5  35      131.80     -305.11    305.11 o 
   1   7  35        0.03     -506.22    506.22 o 
   3   7  35       15.39     -209.62    625.76 o 
   5   7  35       42.87     -321.03    321.03 o 
   1   9  35      234.85      151.22    581.77 o 
   3   9  35        2.49     -394.42    394.42 o 
   5   9  35       27.48     -338.72    338.72 o 
   1  11  35       38.71     -274.01    441.89 o 
   3  11  35       99.41     -409.55    409.55 o 
   5  11  35       19.35     -312.03    662.14 o 
   1  13  35       82.88     -202.45    850.35 o 
   3  13  35        1.65     -609.00    935.89 o 
   1  15  35      135.08      141.38    321.08 o 
   3  15  35       29.19     -328.79    465.09 o 
   1  17  35        0.82      252.20    295.13 o 
   0   0  36     3213.99     3303.43   1135.10 o 
   4   0  36      674.24      152.87    492.32 o 
   2   2  36      108.05     -136.84    894.98 o 
   4   2  36       42.60     -121.47    443.32 o 
   6   2  36      119.28     -385.64    385.64 o 
   0   4  36     1467.93      553.00    653.86 o 
   2   4  36       63.13     -803.10   1033.23 o 
   4   4  36      648.04      123.64    519.67 o 
   2   6  36      173.11     -807.67    807.67 o 
   4   6  36        2.89     -458.64    458.64 o 
   0   8  36     1253.13     -275.36   1331.56 o 
   2   8  36       87.46     -582.10    582.10 o 
   4   8  36      802.72      592.48    529.21 o 
   2  10  36       33.32     -328.13    681.03 o 
   4  10  36       50.37     -498.85    498.85 o 
   0  12  36      535.49     -206.84    669.42 o 
   2  12  36        3.98      -89.22    559.55 o 
   4  12  36      897.27     -101.87    727.63 o 
   2  14  36      130.20     -117.74    511.39 o 
   0  16  36     1222.91     2503.04    931.36 o 
   1   1  37      783.78     -244.51    468.21 o 
   3   1  37        1.20     -311.78    678.22 o 
   5   1  37      535.60      240.81    431.82 o 
   1   3  37      315.15     -455.75    455.75 o 
   3   3  37      683.87     -121.73    648.04 o 
   5   3  37      162.29      193.43    457.83 o 
   1   5  37      486.52     -463.43    463.43 o 
   3   5  37      394.34      269.50    660.79 o 
   5   5  37      288.98     -184.00    596.65 o 
   1   7  37      255.63     -734.79    734.79 o 
   3   7  37      143.02     -589.49   1215.14 o 
   1   9  37      430.34      680.78    557.40 o 
   3   9  37      320.41     -982.30    982.30 o 
   1  11  37       89.43     -321.18    449.52 o 
   1  13  37      220.92      240.76    458.73 o 
   2   0  38      785.15     -320.16    945.91 o 
   0   2  38     1966.37     -377.25    729.24 o 
   2   2  38      487.70     -654.18   1011.40 o 
   2   4  38       56.86     -691.60    691.60 o 
   0   6  38      960.81        7.48    699.81 o 
   2   6  38        3.31     -778.56    778.56 o 
   2   8  38       38.26     -596.65    596.65 o 
   0  10  38      389.26     -204.16   1418.87 o 
   2  10  38        0.97    -1236.97   1236.97 o 
   1   1  39       39.49     -673.33    673.33 o 
   1   3  39       37.14     -529.70    529.70 o 
   1   5  39       12.06     -524.64    524.64 o 
   1   7  39        9.03     -631.89    690.89 o 
   0   0  40       64.04     -654.86   1033.23 o 
                                                 
